# Supplementary material for: A Pathway-Based Genomic Approach to Identify Medications: Application to Alcohol Use Disorder
Source: Brain Sci. 2019 Dec 16;9(12):381. doi: 10.3390/brainsci9120381 (PMC6956180; doi:10.3390/brainsci9120381)
Supplement: Supplementary file 1 [file brainsci-09-00381-s001.zip]

Archive with 13 entries (12 files):
- FigS1_heatmaps_cell_type_enrichment_with_legend.pdf
- __MACOSX/
- __MACOSX/._FigS1_heatmaps_cell_type_enrichment_with_legend.pdf
- TableS1_AUD_fgsea_KEGG_results.xlsx
- __MACOSX/._TableS1_AUD_fgsea_KEGG_results.xlsx
- TableS2_cell_type_enrichment_p_table_p_05_cutoff.xlsx
- __MACOSX/._TableS2_cell_type_enrichment_p_table_p_05_cutoff.xlsx
- TableS3_CMap_L1000_fgsea_KEGG_results.xlsx
- __MACOSX/._TableS3_CMap_L1000_fgsea_KEGG_results.xlsx
- TableS4_pathway_reversal_drugs_L1000.csv
- __MACOSX/._TableS4_pathway_reversal_drugs_L1000.csv
- TableS5_pathway_reversal_drugs_CMap.csv
- __MACOSX/._TableS5_pathway_reversal_drugs_CMap.csv
