# Supplementary material for: A Pathway-Based Genomic Approach to Identify Medications: Application to Alcohol Use Disorder
Source: Brain Sci. 2019 Dec 16;9(12):381. doi: 10.3390/brainsci9120381 (PMC6956180; doi:10.3390/brainsci9120381)
Supplement: Supplementary file 1 [file brainsci-09-00381-s001.zip › TableS1_AUD_fgsea_KEGG_results.xlsx]

## Sheet: Kegg_fgsea_results_summary
Study	KEGG_Up	KEGG_Down
bla_illumina	13	0
bla_solid	23	3
Ponomarev2012_BLA	13	0
cna_illumina	4	1
cna_solid	8	5
Ponomarev2012_CNA	15	0
FlatscherBader2010	1	0
Mamdani2015	12	10
nac_illumina	4	3
Ponomarev2012_CTX	10	2
sfc_illumina	10	1
sfc_solid	7	2
Zhang2014	8	1
Kapoor2019	14	5
McClintick2013	14	23
Zhou2011_Farris2015	1	0
FlatscherBader2008	4	0

## Sheet: bla_illumina
pathway	pval	padj	ES	NES	nMoreExtreme	size	leadingEdge
KEGG_ECM_RECEPTOR_INTERACTION	0.000143143	0.00359207	0.667919	2.04759	0	74	COL5A2 COL4A1 SV2C THBS1 FN1 COL6A2 COL5A1 ITGA2 HMMR SPP1 ITGA11 ITGB3 ITGB4 LAMB4 COL6A3 SDC1 COL4A2 COL1A1 HSPG2 ITGB1 VWF SDC4 ITGA5 ITGA4 ITGA6 LAMC1 ITGA10 LAMC2 LAMC3 LAMA2 ITGA8 CHAD COL4A6 COL1A2 THBS4 COL6A1 ITGA1 ITGA2B TNN LAMB2 ITGB8 ITGAV THBS2 SDC2 ITGA3
KEGG_FOCAL_ADHESION	0.000126807	0.00359207	0.576124	1.97147	0	181	MET COL5A2 COL4A1 FLNC BIRC3 THBS1 FN1 VASP COL6A2 PARVB COL5A1 ITGA2 SPP1 ITGA11 JUN MYL7 KDR FLNA PGF ITGB3 ITGB4 LAMB4 PDGFA COL6A3 COL4A2 MYL12A COL1A1 CAV2 ITGB1 VWF PDGFB ITGA5 ACTN4 ITGA4 SHC1 ZYX CAV3 ITGA6 MYLK LAMC1 ITGA10 LAMC2 LAMC3 ERBB2 MYLK3 MYLK2 SHC4 LAMA2 ITGA8 CHAD COL4A6 COL1A2 CRK THBS4 COL6A1 ITGA1 ACTN2 MYLPF ITGA2B TNN LAMB2 ACTN1 MYL5 VAV3 ITGB8 PXN ITGAV THBS2 RASGRF1 VA…
KEGG_COMPLEMENT_AND_COAGULATION_CASCADES	0.000144509	0.00359207	0.638014	1.92558	0	67	F3 C1R SERPINE1 F2R THBD SERPING1 PLAUR F5 C6 CFI SERPINA1 C7 C1S CR1 C4A CD55 BDKRB1 F12 C5AR1 BDKRB2 CFH VWF PROS1 SERPINA5 C1QB PLAT CD59 MASP2 CPB2 SERPINF2 F7 F13A1 F10 PROC
KEGG_RIBOSOME	0.000140746	0.00359207	0.613764	1.91416	0	84	RPL7A RPS12 RPS10 RPLP0 RPL41 RPL19 RPL36A RPL36 RPS19 RPL35 RPSA RPL10 RPL13A RPL17 RPS5 RPL26 RPL23A RPS8 RPL13 RPS15A RPS6 RPL39 RPS24 RPLP2 RPL38 RPL11 RPS25 RPL7 RPL23 RPL10A RPS27 RPL36AL RPL37A RPS3 RPS7 RPL30 RPS3A RPL3 RPL18 FAU RPS11 RPL9 RPL5 RPL26L1 RPS26 RPS4X RPS16 RPL24 RPS13 RPL31 RPS15 RPL18A RPLP1 RPS20 RPL32
KEGG_NOD_LIKE_RECEPTOR_SIGNALING_PATHWAY	0.000449371	0.00710823	0.599103	1.71953	2	49	CCL2 CXCL1 BIRC3 IL6 CXCL2 TNFAIP3 PSTPIP1 IL1B NFKBIA PYDC1 CASP5 NFKB1 CARD6 RELA NAIP RIPK2
KEGG_NICOTINATE_AND_NICOTINAMIDE_METABOLISM	0.0020907	0.0208558	0.702053	1.7169	12	22	PNP AOX1 BST1 CD38 NAMPT NNMT NT5C
KEGG_GLUTATHIONE_METABOLISM	0.00105517	0.0153	0.597598	1.68868	6	45	GPX3 ODC1 LAP3 GGT5 ANPEP GPX2 GSTO2 OPLAH GPX1 GSTP1 MGST1 G6PD GGT7 GCLC GSTZ1 SMS GSS GSTK1 GSTM2 GSTO1 GSTM3 GPX4 PGD GSR
KEGG_AXON_GUIDANCE	0.000267702	0.00582251	0.497191	1.63427	1	125	MET SEMA3E EPHA2 NTNG1 SLIT2 EFNA1 SEMA3F EPHA8 NCK2 DCC NTN1 ROBO3 ITGB1 SEMA4C EFNA2 EFNB1 CFL2 EFNA3 RHOD CHP2 DPYSL5 NRP1 EPHB4 SEMA6A PLXNA3 SEMA3C SEMA4D SEMA7A LIMK2 SEMA5A PLXNB3 RGS3 EPHA3 SEMA3D UNC5D SEMA6D PLXNA2 SEMA5B FES PPP3CC
KEGG_PATHWAYS_IN_CANCER	0.000118399	0.00359207	0.457515	1.63394	0	292	MET BMP2 COL4A1 WNT2 CDKN1A CDKN2B BIRC3 IL6 FN1 FGF5 ITGA2 JUN FLT3 FZD5 PGF WNT4 FGF18 FZD7 ZBTB16 LAMB4 PDGFA NFKB2 COL4A2 NFKBIA WNT8B CTNNA1 WNT6 DCC NKX3-1 HHIP ITGB1 STAT3 DAPK2 FGF8 PDGFB RXRB STAT1 FZD6 TRAF2 ITGA6 HIF1A LAMC1 LAMC2 RARB FGFR1 LAMC3 ERBB2 MMP9 LAMA2 FOS COL4A6 CRK BMP4 NTRK1 RAD51 FZD9 NFKB1 ITGA2B TRAF1 WNT16 LAMB2 CDK2 WNT5B AXIN1 WNT11 RASSF1 RARA BCL2L1 CCNE2 CBLC FG…
KEGG_JAK_STAT_SIGNALING_PATHWAY	0.000396616	0.00690111	0.49243	1.62883	2	132	SOCS3 IL12RB2 STAT4 CISH CLCF1 OSMR IL6 PIM1 SOCS1 LIF CNTF IL13 STAT3 IFNG STAT1 IL15 IFNGR2 IL15RA IL4R IL23A SPRY2 OSM IL2RG IRF9 GHR BCL2L1 CBLC SPRY4 AKT1 STAT5B IFNGR1 IL6R IL12RB1 STAT5A IL11RA CNTFR TPO PTPN6 STAT2 IL21R JAK3 SPRED2 LIFR CSF2RB SOCS4
KEGG_TGF_BETA_SIGNALING_PATHWAY	0.0019816	0.0208558	0.522145	1.61341	13	78	BMP2 CDKN2B THBS1 BMP8B GDF7 ID1 ACVRL1 LTBP1 IFNG SMURF1 BMP8A BMP5 DCN BMP4 THBS4 BMP6 INHBC THBS2 PPP2R1B RPS6KB2 CHRD ID2 INHBE FST SMAD1 BMPR1B ID4 SMAD6
KEGG_CYTOKINE_CYTOKINE_RECEPTOR_INTERACTION	0.000123381	0.00359207	0.447369	1.5582	0	218	MET CCL2 TNFRSF12A BMP2 CXCL1 IL1R1 IL12RB2 TNFRSF11B RELT CLCF1 OSMR IL6 TNFSF9 CXCL2 FLT3 KDR NGFR ACVRL1 CXCL6 LIF CNTF PDGFA IL18R1 IL1B IL13 PDGFB IFNG CSF1 TNFRSF1A IL15 TNFRSF4 IFNGR2 IL15RA IL4R TNFRSF10A CXCL10 CXCL9 TNFRSF9 CXCR1 IL1RAP IL23A CCL26 TNFSF14 OSM IL2RG GHR PF4V1 CXCL3 INHBC TNFRSF10D CXCR5 TNFRSF10B CCR3 PDGFRB IFNGR1 INHBE IL6R IL12RB1 CD40 IL11RA CNTFR TPO PPBP
KEGG_MAPK_SIGNALING_PATHWAY	0.000361969	0.00690111	0.441003	1.5545	2	246	GADD45A GADD45B IL1R1 FLNC GADD45G DUSP2 MAPT FGF5 MAP3K6 RELB JUN HSPB1 FLNA CACNA2D2 HSPA2 FGF18 NR4A1 PDGFA NTF3 DUSP10 NFKB2 DDIT3 IL1B MAPKAPK2 MKNK2 ATF4 RRAS FGF8 MAP2K3 PDGFB PTPN7 TNFRSF1A CACNG6 TRAF2 FGFR1 CHP2 DUSP4 CACNA2D3 FOS CRK HSPA1B NTRK1 NFKB1 DUSP16 DUSP5 CACNG5 FGF7 DUSP14 CDC25B FGF1 RASGRF1 PTPN5 MAP3K4 ARRB1 PPM1B JUND PDGFRB AKT1 MAP3K3 DUSP8 MAPKAPK5 RELA GNG12 RPS6KA4 …

## Sheet: bla_solid
pathway	pval	padj	ES	NES	nMoreExtreme	size	leadingEdge
KEGG_COMPLEMENT_AND_COAGULATION_CASCADES	0.00011744	0.00129403	0.724293	2.46375	0	64	SERPINE1 C1QB SERPINA1 C1R C1QC CR1 CFB SERPINA5 C7 C1QA C3 SERPING1 VWF C5AR1 PLAT C2 CFI C1S TFPI F3 C4A C4B MASP1 F7 CFH CPB2 F12 C3AR1 BDKRB1 KLKB1 F13A1 F11 THBD F2R F10 SERPINC1
KEGG_SYSTEMIC_LUPUS_ERYTHEMATOSUS	0.000107573	0.00129403	0.599073	2.22439	0	132	C1QB HLA-DQA1 C1R C1QC FCGR3A FCGR3B C7 C1QA HIST1H2BO C3 HIST1H3H HIST1H2BH HIST1H2AK HLA-DOA HIST1H2AM C2 FCGR2A C1S HLA-DPA1 HIST1H3B HIST1H2BF HIST1H2AH HLA-DPB1 HLA-DMA HIST1H2BI FCGR1A C4A C4B HIST2H2BE HLA-DRB1 HIST2H2AA3 HIST2H2AA4 CD40 HLA-DMB HIST1H2AB HIST1H2BL HIST1H3F HIST2H3D HIST1H3D H3F3B HIST1H2AG HIST1H2AL HLA-DQB1 HIST1H2AI HLA-DRA HIST1H2AJ H3F3A HIST1H3J HLA-DRB5 TNF HIST2H2B…
KEGG_LEISHMANIA_INFECTION	0.00011562	0.00129403	0.630013	2.17833	0	70	HLA-DQA1 PTGS2 CR1 FCGR3A ITGB2 TLR2 FCGR3B CYBA C3 HLA-DOA FCGR2A HLA-DPA1 HLA-DPB1 ITGA4 PTPN6 HLA-DMA NFKBIA FCGR1A RELA TGFB3 HLA-DRB1 ITGAM HLA-DMB TGFB1 MYD88 TGFB2 HLA-DQB1 HLA-DRA HLA-DRB5 TNF IFNGR1 TLR4
KEGG_ANTIGEN_PROCESSING_AND_PRESENTATION	0.000115194	0.00129403	0.606874	2.1089	0	73	HLA-DQA1 IFI30 CD74 HLA-C HLA-B CIITA HLA-E HLA-F HLA-DOA HLA-DPA1 HLA-DPB1 B2M HLA-DMA TAP1 HLA-DRB1 HLA-A KLRC3 HLA-DMB CD4 TAP2 RFXANK IFNA13 KLRC2 HLA-DQB1 HLA-DRA TAPBP HLA-DRB5 KLRC4 HSPA2 KLRC1
KEGG_CELL_ADHESION_MOLECULES_CAMS	0.000107898	0.00129403	0.565196	2.09389	0	128	HLA-DQA1 ITGB2 ICAM1 CLDN5 CD58 PTPRC HLA-C HLA-B HLA-E HLA-F HLA-DOA ITGAL VCAM1 HLA-DPA1 F11R ITGA6 ICOSLG PECAM1 ICAM2 SELL ITGB8 HLA-DPB1 ITGA4 HLA-DMA SDC4 HLA-DRB1 CD40 HLA-A CD99 ITGAM SIGLEC1 HLA-DMB CD4 SELE CLDN6 CDH5 HLA-DQB1 MAG HLA-DRA ITGA8 HLA-DRB5 CLDN1 SDC3 VCAN CLDN15 CLDN23 PVRL2 SDC2 CD86 SPN CLDN2 CD274 HLA-DOB CDH3
KEGG_ECM_RECEPTOR_INTERACTION	0.000113469	0.00129403	0.587811	2.07751	0	84	COL4A1 CD44 ITGB4 THBS1 LAMA5 ITGA10 COL6A3 VWF COL6A2 HSPG2 ITGA6 ITGA1 ITGB8 COL6A1 ITGA4 TNXB SDC4 COL11A2 LAMC3 COL4A2 ITGB3 FN1 LAMA1 ITGA7 TNC COL4A6 ITGA11 LAMB2 COL2A1 LAMA3 ITGA5 LAMA2 SPP1 ITGA8 SDC3 LAMC1 DAG1 LAMB4 COL11A1
KEGG_ALLOGRAFT_REJECTION	0.000127714	0.00129403	0.663532	2.02017	0	34	HLA-DQA1 HLA-C HLA-B HLA-E HLA-F HLA-DOA HLA-DPA1 HLA-DPB1 HLA-DMA HLA-DRB1 CD40 HLA-A HLA-DMB HLA-DQB1 HLA-DRA HLA-DRB5 TNF CD86 HLA-DOB FAS PRF1 HLA-DQA2
KEGG_GRAFT_VERSUS_HOST_DISEASE	0.000127551	0.00129403	0.646614	1.96234	0	33	HLA-DQA1 HLA-C HLA-B HLA-E HLA-F HLA-DOA HLA-DPA1 HLA-DPB1 HLA-DMA HLA-DRB1 HLA-A HLA-DMB HLA-DQB1 HLA-DRA HLA-DRB5 KLRC1 TNF CD86 HLA-DOB FAS PRF1
KEGG_HEMATOPOIETIC_CELL_LINEAGE	0.000113533	0.00129403	0.553528	1.95402	0	83	CD14 CR1 CD44 IL4R ITGA6 GYPA IL1R1 ITGA1 ITGA4 FCGR1A IL3RA ITGB3 HLA-DRB1 ITGAM CSF1 CSF1R CSF3R CD4 IL1R2 IL6R ANPEP IL9R IL11RA CD37 ITGA5 CD5 HLA-DRA HLA-DRB5 CD9 TNF
KEGG_VIRAL_MYOCARDITIS	0.000116618	0.00129403	0.5672	1.9477	0	68	HLA-DQA1 ITGB2 ICAM1 HLA-C HLA-B HLA-E HLA-F HLA-DOA ITGAL HLA-DPA1 RAC2 HLA-DPB1 HLA-DMA HLA-DRB1 CD40 HLA-A HLA-DMB CAV1 HLA-DQB1 LAMA2 HLA-DRA HLA-DRB5 MYH3 CASP8 DAG1 CD86 MYH9 MYH6 HLA-DOB
KEGG_CYTOKINE_CYTOKINE_RECEPTOR_INTERACTION	0.00010247	0.00129403	0.4939	1.92532	0	244	IL18R1 CCL2 OSMR IL4R TNFRSF1B CCL5 IL15RA IL21R CXCR6 CSF2RB TNFRSF1A NGFR IL1R1 TNFRSF11B CCR9 TNFSF9 CXCL11 TGFB3 IL3RA BMP2 CXCL10 CD40 CCL20 CSF1 CSF1R TGFBR2 TNFSF10 CSF3R RELT FLT4 VEGFA IL1R2 IL6R TGFB1 TNFRSF10D CCR8 INHBA TGFB2 IL9R CXCL16 CXCL1 CCL19 IFNA13 IL11RA IL18RAP KDR CCR5 TGFBR1 TNFSF14 CCL3L3 INHBB CCR1 TNFRSF10B IL13RA1 CCL3L1 CCR7 BMPR1B IL8 CXCL3 IL2RB TNF IL10RA AMH LTBR …
KEGG_NOTCH_SIGNALING_PATHWAY	0.000489536	0.00412609	0.589256	1.89881	3	46	LFNG DTX3L DVL2 MFNG DTX2 NOTCH2 NOTCH1 MAML2 ADAM17 KAT2B HES1 MAML1 NOTCH3 DVL3 DVL1 RFNG DLL1 NUMBL EP300 APH1A NOTCH4 DLL3 DTX3 DTX1 JAG2 CREBBP PSEN1 RBPJ DLL4 JAG1 MAML3 CTBP2 KAT2A
KEGG_FOCAL_ADHESION	0.000103875	0.00129403	0.477129	1.83582	0	198	COL4A1 ITGB4 FLNC THBS1 LAMA5 ITGA10 COL6A3 VWF PARVG COL6A2 MYLK3 CAV2 RAC2 ITGA6 ITGA1 PXN MYL5 PGF ITGB8 COL6A1 ITGA4 TNXB COL11A2 MYL9 LAMC3 ERBB2 COL4A2 FLNA ITGB3 VASP PIK3R5 FN1 FLT4 VEGFA LAMA1 CAV1 ZYX ITGA7 TNC COL4A6 ITGA11 LAMB2 BIRC3 BCAR1 SHC1 KDR COL2A1 LAMA3 ITGA5 LAMA2 SPP1 MYLK CCND3 TLN1 ITGA8 LAMC1 FLT1 LAMB4 COL11A1 AKT1 PDGFRA SHC4 ROCK1 EGFR VCL FLNB MYLK2 XIAP DOCK1 PIK3CG…
KEGG_NATURAL_KILLER_CELL_MEDIATED_CYTOTOXICITY	0.000108342	0.00129403	0.478758	1.7649	0	122	FCGR3A ITGB2 ICAM1 FCGR3B HLA-C HLA-B HLA-E ITGAL RAC2 HCST KLRK1 TYROBP ICAM2 NFATC2 SH3BP2 MICB PTPN6 LCP2 LAT HLA-A KLRC3 TNFSF10 PIK3R5 SYK TNFRSF10D PLCG2 IFNA13 SHC1 KLRC2 ARAF FCER1G TNFRSF10B KLRC1 TNF IFNGR1 ZAP70 SHC4 TNFRSF10C NFATC4 FAS CD48 PRF1 PIK3CG SHC2
KEGG_LEUKOCYTE_TRANSENDOTHELIAL_MIGRATION	0.000109649	0.00129403	0.478059	1.74559	0	112	ITGB2 ICAM1 CLDN5 CYBA ITGAL VCAM1 F11R RAC2 PECAM1 PXN MYL5 ITGA4 ITK MYL9 CD99 ITGAM VASP PIK3R5 SIPA1 CTNNA1 RAPGEF3 PLCG2 TXK CLDN6 BCAR1 CDH5 MSN CYBB GNAI3 CLDN1 MMP2 CLDN15 CLDN23 MMP9 ROCK1 VCL CLDN2 CXCL12
KEGG_TGF_BETA_SIGNALING_PATHWAY	0.000567344	0.00418416	0.492132	1.73935	4	84	THBS1 ID3 ID4 ID1 BMP8B TGFB3 BMP2 MYC TGFBR2 TGFB1 INHBA TGFB2 TGFBR1 LTBP1 INHBB SMAD4 BMPR1B CDKN2B BMP4 TNF AMH E2F4 RBL1 ROCK1 ACVRL1 SP1 SMAD1 BMP8A EP300 SMAD5 SMAD9 THBS4 PPP2R1B CHRD SMURF2 TFDP1 ID2 BMP6
KEGG_SMALL_CELL_LUNG_CANCER	0.000567344	0.00418416	0.491259	1.73627	4	84	PTGS2 COL4A1 LAMA5 ITGA6 NFKBIA RELA LAMC3 TRAF1 COL4A2 E2F2 MYC TP53 PIK3R5 FN1 LAMA1 TRAF4 COL4A6 CDK6 LAMB2 BIRC3 LAMA3 LAMA2 CDK4 CDKN2B LAMC1 LAMB4 BCL2L1 AKT1 MAX SKP2 XIAP PIK3CG AKT2 ITGAV
KEGG_TOLL_LIKE_RECEPTOR_SIGNALING_PATHWAY	0.000334187	0.00295756	0.476996	1.71906	2	99	CD14 TLR2 CCL5 TLR8 IKBKE LY96 MAP3K8 NFKBIA CXCL11 RELA IRF7 CXCL10 CD40 PIK3R5 MAP2K3 MYD88 TLR7 IFNA13 TLR3 SPP1 TLR5 IL8 TNF CASP8 CXCL9 TLR4 AKT1 IRAK4 RIPK1 CD86 TICAM1 MAP2K7 IRAK1 TLR1 TAB1 PIK3CG AKT2 FOS IFNA4 STAT1
KEGG_NOD_LIKE_RECEPTOR_SIGNALING_PATHWAY	0.00177242	0.0098037	0.500928	1.68834	14	60	CCL2 CCL5 TNFAIP3 NFKBIA CASP1 RELA CARD6 NLRP3 CASP5 CXCL1 BIRC3 ERBB2IP NOD1 NLRC4 TRIP6 IL8 TNF CASP8 PYCARD PYDC1 NOD2 RIPK2 XIAP PSTPIP1 TAB1 IL18 CARD8 CXCL2 NAIP IL1B
KEGG_BLADDER_CANCER	0.00372255	0.0168946	0.531977	1.68543	29	42	CDKN1A THBS1 TYMP PGF ERBB2 E2F2 MYC TP53 VEGFA ARAF CDK4 IL8 MMP2 MMP9 EGFR
KEGG_PATHWAYS_IN_CANCER	0.000101215	0.00129403	0.408848	1.61566	0	324	PTGS2 COL4A1 SPI1 CDKN1A LAMA5 SLC2A1 DVL2 RAC2 ITGA6 FGF2 RUNX1 FZD5 FZD7 PGF BRCA2 NFKB2 NFKBIA PML RELA LAMC3 TGFB3 TRAF1 ERBB2 COL4A2 E2F2 BMP2 MYC TP53 CSF1R TGFBR2 PIK3R5 CSF3R FN1 VEGFA LAMA1 CTNNA1 TGFB1 TCF7L2 TRAF4 COL4A6 CDK6 TGFB2 PLCG2 LAMB2 FZD1 BIRC3 JUP GLI2 SMO TGFBR1 LAMA3 LAMA2 GSTP1 TCEB2 RALGDS ARAF FGF5 ZBTB16 STAT3 RAD51 FOXO1 WNT8A MECOM STAT5A CDK4 SMAD4 EPAS1 IL8 VHL CDK…
KEGG_FC_GAMMA_R_MEDIATED_PHAGOCYTOSIS	0.00324059	0.0150943	0.434821	1.56009	28	95	FCGR3A SCIN PTPRC HCK SPHK1 ARPC1B FCGR2A RAC2 INPP5D FCGR1A LAT PLD2 ASAP3 VASP PIK3R5 GSN LIMK2 SYK WASF2 PLCG2 LYN DOCK2 PLA2G4B MARCKS MYO10 DNM2 AKT1
KEGG_REGULATION_OF_ACTIN_CYTOSKELETON	0.000310591	0.0028934	0.40009	1.54464	2	208	CD14 ITGB2 ITGB4 SCIN ITGA10 ITGAL ARPC1B MYLK3 RAC2 ITGA6 ITGA1 FGF2 PXN MYL5 ITGB8 ITGA4 ARHGEF1 MYL9 ITGB3 ITGAM PIK3R5 FN1 GNG12 GSN LIMK2 WASF2 ITGA7 ITGA11 BCAR1 MSN ITGAX ITGA5 ARAF FGF5 RRAS2 NCKAP1L MYLK ITGA8 FGF17 ARHGEF6 GNA13 APC2 BDKRB1 IQGAP2 PDGFRA IQGAP1 SLC9A1 ROCK1 CYFIP1 EGFR VCL MYH9 FGF1 F2R SSH3 MYLK2 FGF11 DOCK1 PIK3CG CHRM4 PAK4 ITGAV PDGFB GNA12 ARHGEF4
KEGG_VIBRIO_CHOLERAE_INFECTION	0.00299043	0.0143056	-0.41736	-1.73934	4	53	ATP6V1B2 PRKCB ATP6V1D ATP6AP1 SEC61A2 KDELR3 ATP6V0D2 ATP6V1G2 ATP6V1C2 PRKCG ATP6V1A ATP6V1C1 SEC61G PRKACB ATP6V0D1 ATP6V0A1 ATP6V0B ATP6V1F ATP6V1E1 ATP6V1E2 ATP6V1G1 PRKACA
KEGG_CARDIAC_MUSCLE_CONTRACTION	0.000757002	0.00515344	-0.413927	-1.82788	0	73	COX8C ATP1A1 UQCRFS1 COX7A2 ATP1B1 CACNG5 CACNA2D3 UQCRC2 UQCR11 ATP1B3 SLC9A6 CACNA1F RYR2 COX7A1 COX7B CACNA2D1 COX5A CACNB3 TPM1 UQCRHL SLC8A1 ATP2A2 UQCR10 UQCRC1 UQCRH COX6A1 CACNB4 COX6C ATP1A3 COX4I1 ACTC1 COX6B1 COX7C
KEGG_PROTEASOME	0.000528821	0.00418416	-0.535702	-2.14725	0	44	PSMA4 PSMC5 PSMA5 PSMD1 PSMC3 PSMC1 PSMB7 PSMD6 PSMD13 PSMB5 PSMD2 PSMA1 PSME3 PSMD7 PSMB4 PSMB6 PSMC2 PSMC6 PSMD14 PSMA6 PSMD8 POMP PSMD4 PSMA7 PSMC4 PSMA3 PSMB11

## Sheet: bla_ponomarev
pathway	pval	padj	ES	NES	nMoreExtreme	size	leadingEdge
KEGG_RIBOSOME	0.000171497	0.0034888	0.620941	2.37155	0	80	RPLP0 RPS4X RPL36 RPS17 RPS2 RPSA RPL13A RPL3 RPL8 RPS27 RPS3 RPL39 RPL4 RPS20 RPL14 RPS26 RPL12 RPL19 RPL37 RPL35 RPS15 RPL17 RPS19 RPL26 RPS5 RPS6 RPLP2 RPS13 RPL10A RPS27A RPS9 RPL31 RPLP1 FAU RPL27 RPL38 RPL30 RPS12 RPS15A UBA52 RPL13 RPS18 RPL24 RPS24 RPS11
KEGG_VIRAL_MYOCARDITIS	0.000181127	0.0034888	0.632417	2.12613	0	40	ACTG1 HLA-A ACTB HLA-F HLA-B HLA-DRB4 FYN HLA-E ITGB2 MYH9 HLA-DRA HLA-DPA1 HLA-DMA DMD RAC3 CAV1
KEGG_ANTIGEN_PROCESSING_AND_PRESENTATION	0.000181324	0.0034888	0.599843	2.02424	0	41	HLA-A CD74 HLA-F HLA-B HLA-DRB4 HLA-E TAPBP HLA-DRA HLA-DPA1 HSPA2 TAP1 CALR HLA-DMA PSME1 B2M
KEGG_SYSTEMIC_LUPUS_ERYTHEMATOSUS	0.000181127	0.0034888	0.593472	1.9952	0	40	C1QB SNRPB ACTN4 C1QC HLA-DRB4 HIST2H2AC HIST2H2AA3 HLA-DRA HLA-DPA1 H2AFJ IL10 HLA-DMA H3F3B C1R HIST2H2BF H2AFX C1S HIST1H2BJ CD86 TROVE2 H2AFY HLA-DMB
KEGG_FOCAL_ADHESION	0.000163934	0.0034888	0.473158	1.93405	0	126	ACTG1 ACTB ITGB4 AKT1 PIP5K1C MAPK3 ACTN4 PRKCG SHC2 ELK1 COL6A1 ZYX FYN BAD ERBB2 SHC1 MYL5 PDGFRB BCAR1 ILK LAMA5 FLNB COL4A1 LAMB2 VWF HRAS ITGA3 RAC3 PPP1CA CAV1 PAK4 MYLK PAK2 PARVG
KEGG_ENDOMETRIAL_CANCER	0.000550459	0.00697248	0.580791	1.91707	2	37	AKT1 MAPK3 APC2 MAP2K2 ELK1 AXIN1 CTNNA1 BAD ERBB2 ILK HRAS
KEGG_LEISHMANIA_INFECTION	0.000183621	0.0034888	0.587256	1.91427	0	35	CYBA MAPK3 MARCKSL1 TGFB3 ELK1 HLA-DRB4 ITGB2 HLA-DRA HLA-DPA1 IL10 HLA-DMA IFNGR1 MAPK11 IRAK1
KEGG_LEUKOCYTE_TRANSENDOTHELIAL_MIGRATION	0.000347464	0.00528145	0.517961	1.90226	1	64	ACTG1 CLDN5 GNAI2 ACTB CYBA ACTN4 PRKCG MSN CD99 CTNNA1 ITGB2 MYL5 PTK2B BCAR1 PECAM1 CDH5 VCAM1 RAPGEF3 CLDN14 MAPK11
KEGG_HYPERTROPHIC_CARDIOMYOPATHY_HCM	0.000181324	0.0034888	0.561342	1.89431	0	41	ACTG1 ACTB TPM2 ITGB4 TGFB3 TTN LMNA DMD ITGA3 TPM1 CACNB1 DAG1 ITGA5 TPM3 CACNG2 EMD
KEGG_NATURAL_KILLER_CELL_MEDIATED_CYTOTOXICITY	0.000347464	0.00528145	0.50929	1.87042	1	64	HLA-A MAPK3 ICAM2 HLA-B PRKCG MAP2K2 SHC2 FYN HLA-E ITGB2 SHC1 IFNB1 PTK2B HCST HRAS IFNGR1 RAC3 TYROBP NFAT5
KEGG_CELL_ADHESION_MOLECULES_CAMS	0.000521376	0.00697248	0.502355	1.85835	2	67	CLDN5 HLA-A HLA-F SDC4 ICAM2 HLA-B CADM3 CD99 HLA-DRB4 MAG HLA-E ITGB2 HLA-DRA HLA-DPA1 NLGN2 PECAM1 CDH5 HLA-DMA CDH4 VCAM1 CLDN14 CD34 PVRL2 ICAM3 VCAN CNTNAP1 CLDN15 NRXN2 CD276 CD86 ESAM HLA-DMB NCAM1
KEGG_GLUTATHIONE_METABOLISM	0.00201724	0.0204413	0.55256	1.81347	10	36	GSTM5 GPX3 SRM IDH2 ODC1 G6PD GPX4 GSTK1 GSS GPX1 PGD MGST1 GSTT2 GSTM2
KEGG_REGULATION_OF_ACTIN_CYTOSKELETON	0.000163292	0.0034888	0.424826	1.74944	0	131	ACTG1 GIT1 ACTB ITGB4 PIP5K1C MAPK3 ACTN4 PFN1 CFL1 GSN APC2 MAP2K2 CSK MSN ITGB2 ARPC4 WASF2 MYH9 MYL5 PDGFRB BAIAP2 CD14 BCAR1 RRAS GNA12 SSH3

## Sheet: can_illumina
pathway	pval	padj	ES	NES	nMoreExtreme	size	leadingEdge
KEGG_ECM_RECEPTOR_INTERACTION	0.000195008	0.00855794	0.616641	2.01011	0	74	THBS1 COL4A1 COL6A3 ITGB3 SPP1 ITGA11 TNN HSPG2 COL6A6 COL4A2 HMMR ITGA2 COL6A2 ITGA5 COL1A2 COL5A1 ITGA10 ITGA1 LAMC2 ITGA8 GP5 FN1 ITGB6 LAMC3 ITGB8 LAMB4 COL1A1 LAMC1 ITGB1 COL4A4 SV2C SDC1 GP1BA SDC2 LAMA2
KEGG_COMPLEMENT_AND_COAGULATION_CASCADES	0.000196734	0.00855794	0.581531	1.84984	0	65	SERPINE1 PLAUR F3 F2R C1R C7 SERPING1 CR1 CD55 BDKRB2 C1S SERPIND1 THBD SERPINA5 CFI CFH CD59 F12 F7 SERPINA1
KEGG_CELL_CYCLE	0.00019516	0.00855794	0.476481	1.6601	0	116	GADD45A GADD45B CDKN1A WEE1 SFN CDC20 TTK CDC25C PTTG1 CDK2 CHEK1 CCNA2 MAD2L2 CDK6 DBF4 GADD45G BUB1B MDM2 TGFB2 YWHAQ BUB1 SKP1 CCNE1 TGFB3 ABL1 CDC25A HDAC2 CDC26 CDKN2B TP53 CCNB2 SMAD4 CUL1 CCNH CDKN1C E2F5 CDC14B CCNB3 CDC27
KEGG_CYTOKINE_CYTOKINE_RECEPTOR_INTERACTION	0.00038994	0.0135699	0.411191	1.54085	1	218	CCL2 TNFRSF11B LIF IL1R1 OSMR IL1B CXCL1 TNFRSF12A IL6 BMP2 IL18R1 CXCL6 GDF5 INHBA CLCF1 TNFRSF10A MET CCL8 IL4R IL15RA RELT IL12RB2 PF4 IL11 OSM CXCL2 CCR9 IFNA2 TNFSF14 CSF1 PDGFA TNFRSF10D IL2RA GHR TNFRSF1A IL21R IL1RAP IFNA13 CCL26 IL15 EDA KDR IFNA6 IL20RB TGFB2
KEGG_OLFACTORY_TRANSDUCTION	0.00143885	0.0417266	-0.445559	-1.55891	6	113	OR51B2 OR2C1 CNGB1 OR13C2 OR51B5 OR13C9 OR4F3 CAMK2A CAMK2G OR51I1 OR13C4 OR52E8 OR2D2 OR56A5 CAMK2B OR4D5 OR1E1 ARRB2 OR52K2 OR13C5

## Sheet: can_solid
pathway	pval	padj	ES	NES	nMoreExtreme	size	leadingEdge
KEGG_LEISHMANIA_INFECTION	0.000144488	0.00854079	0.522796	1.93712	0	68	FOS TGFB3 JUN NCF2 MYD88 NFKBIB TGFB1 PTGS2 ELK1 FCGR3A NFKBIA FCGR2C FCGR1A FCGR2A NCF4 HLA-DPB1 C3 PTPN6 TLR2 ITGB2 CYBA IL1B TGFB2 NCF1 MAPK3 NFKB1 ITGB1 IRAK1 MARCKSL1 TAB1 HLA-DQA2
KEGG_ARACHIDONIC_ACID_METABOLISM	0.000296033	0.00960384	0.533119	1.88912	1	53	GGT5 ALOX5 CYP4F3 ALOX15B PTGES PTGS2 CYP4F2 GGT1 PLA2G4B TBXAS1 PLA2G4E ALOX15 PTGES2 LTC4S GPX3 PLA2G5 ALOX12B PTGDS PTGS1
KEGG_COMPLEMENT_AND_COAGULATION_CASCADES	0.000145582	0.00854079	0.49978	1.8323	0	64	SERPING1 SERPINE1 C1QC SERPINA5 C5AR1 BDKRB2 C1R SERPINA1 THBD PROC C6 C3 MASP1 PLAUR CFH CFI C3AR1 C1QB CFD C2 SERPINC1 C4B
KEGG_DILATED_CARDIOMYOPATHY	0.000280073	0.00960384	0.460302	1.78694	1	90	LMNA TPM2 ITGA5 ITGA11 TGFB3 CACNG1 CACNA2D2 EMD ITGB4 TGFB1 CACNG2 SGCA MYL3 ITGA10 CACNG8 ADCY6 TNNI3 ADCY5 ITGA1 CACNG7 TPM3 SGCG TGFB2 CACNG5 ITGB7 ITGA3 CACNG4 CACNB1 ADRB1 ITGB1 ADCY9
KEGG_MAPK_SIGNALING_PATHWAY	0.000121389	0.00854079	0.397057	1.75856	0	257	DUSP9 FOS HSPA1A GADD45B NR4A1 HSPA1B MYC DUSP5 TNFRSF1A HSPB1 MAP3K6 FLNC TGFB3 DUSP10 JUN GADD45A CD14 CACNG1 CACNA2D2 SRF DUSP4 DUSP1 GADD45G MKNK2 TGFB1 PDGFB CACNG2 MAPK7 FGF23 ELK1 PLA2G4B IL1R1 CACNG8 PTPN7 MAP3K14 MAP2K3 RRAS PLA2G4E FLNA JUND FGFR1 HSPA6 FGF17 MAPK8IP3 MAPK8IP2 MAPKAPK2 FGF1 NTRK1 CACNG7 GNA12 RPS6KA2 HSPA2 ATF4 RRAS2 ARRB2 RASGRP4 IL1B TGFB2 CACNG5 PLA2G5 DUSP8 MAPK3 AK…
KEGG_ECM_RECEPTOR_INTERACTION	0.000991782	0.0193949	0.44632	1.71007	6	83	CD36 SDC1 SDC3 ITGA5 COL6A1 ITGA11 CD44 SV2C COL4A2 ITGB4 GP1BA COL11A2 COL5A2 LAMC2 ITGA10 TNC SDC4 ITGA1 SPP1 VTN COL4A6 LAMA5 COL6A2 GP6 FN1 ITGB7 ITGA3 COL4A1 ITGB1 TNN TNXB LAMB4 THBS1
KEGG_TGF_BETA_SIGNALING_PATHWAY	0.00198104	0.0348663	0.430545	1.64752	13	82	ID3 MYC BMP4 TGFB3 INHBA CHRD TGFB1 E2F4 INHBB SMAD1 LEFTY1 GDF6 AMH RHOA TGFB2 FST TFDP1 BMP8B SP1 SMAD9 CREBBP MAPK3 BMP7 LTBP1 THBS1 ID2 ID4 ACVR1C
KEGG_REGULATION_OF_ACTIN_CYTOSKELETON	0.00287896	0.0389767	0.342483	1.48143	22	205	BCAR1 ITGA5 PFN1 ITGA11 BDKRB2 CD14 MYL12A SSH3 ITGB4 PDGFB FGF23 MYLK3 PAK6 ITGA10 WAS PIK3R5 MSN PXN CHRM1 GIT1 RRAS ARPC1B FGD3 MYH14 FGFR1 ACTN4 ITGAL ITGA1 FGF17 FGF1 CHRM4 MYLK IQGAP2 GNA12 MYL9 WASF2 RDX GSN LIMK2 ITGB2 RRAS2 RHOA APC2 CHRM2 PIK3R2 FN1 ARPC2 ITGB7 ITGA3 MAPK3 CFL1 ACTN2 PIP4K2A MYH9 ITGB1 FGD1 LIMK1 GNG12 SLC9A1 ARHGEF1 CSK ARHGEF4 TMSB4X HRAS BAIAP2 PIP5K1C PIK3CD
KEGG_ALZHEIMERS_DISEASE	0.00259965	0.0381282	-0.30299	-1.44782	5	155	NDUFA4 COX7A2 UQCRQ NDUFC2 NDUFAB1 SDHD NDUFA9 COX7B ATP5O NDUFB5 CDK5 ATP5B SDHB NDUFB2 NDUFB6 ATP5C1 NDUFB10 UQCR10 COX5B NDUFB1 NDUFA8 NDUFS4 ATP5G3 NDUFB9 PLCB4 COX7C NDUFA1 COX6C PLCB1 PPP3R1 PPP3CA CDK5R1 NDUFV2 CHP2 NDUFA6 NDUFS3 PPP3CB CYC1 NDUFS2 PPP3CC COX5A SDHC GNAQ NAE1 UQCRFS1 NDUFA10 ATP5A1 ATP5G1 BID NDUFC1 NDUFA2 CASP3 GRIN2A CASP7 ATP5H ITPR2 UQCRC1
KEGG_PROPANOATE_METABOLISM	0.00361915	0.0454979	-0.502418	-1.76502	12	32	MCEE ACAT2 ACSS1 LDHB SUCLA2 ACACA ALDH1B1 ACSS3 ALDH3A2 ALDH2 SUCLG1 LDHA ALDH9A1 SUCLG2 LDHC ALDH6A1 ABAT ACADM HIBCH HADHA
KEGG_STARCH_AND_SUCROSE_METABOLISM	0.00226372	0.0362196	-0.493745	-1.79803	7	37	AMY1A UGP2 AMY1B AMY2A ENPP3 AMY1C AMY2B GYS2 GBE1 ENPP1 GANC AGL
KEGG_OXIDATIVE_PHOSPHORYLATION	0.000381971	0.00960384	-0.441016	-2.01231	0	115	NDUFA4 COX7A2 UQCRQ NDUFC2 COX11 NDUFAB1 SDHD NDUFA9 COX7B ATP5O NDUFB5 PPA2 ATP5B SDHB NDUFB2 NDUFB6 ATP6V1D ATP5C1 NDUFB10 ATP6V1C1 UQCR10 COX5B NDUFB1 NDUFA8 NDUFA11 NDUFS4 ATP5G3 NDUFB9 COX7C NDUFA1 ATP6V1E1 COX6C ATP6V1A NDUFV2 ATP6V0B NDUFA6 NDUFS3 CYC1 NDUFS2 COX5A COX15 SDHC UQCRFS1 NDUFA10 ATP6V1H ATP5L ATP5A1 ATP5G1 NDUFC1 NDUFA2 COX17 ATP5H UQCRC1 ATP12A ATP6V1B2 NDUFB3
KEGG_PARKINSONS_DISEASE	0.000378644	0.00960384	-0.464607	-2.11548	0	112	NDUFA4 COX7A2 UQCRQ NDUFC2 SLC25A4 NDUFAB1 SDHD NDUFA9 COX7B ATP5O NDUFB5 ATP5B SDHB NDUFB2 NDUFB6 ATP5C1 NDUFB10 UQCR10 COX5B NDUFB1 LRRK2 NDUFA8 VDAC3 NDUFS4 ATP5G3 NDUFB9 COX7C NDUFA1 VDAC2 COX6C NDUFV2 VDAC1 NDUFA6 NDUFS3 CYC1 NDUFS2 COX5A SDHC UQCRFS1 NDUFA10 UBE2G2 UBE2J1 ATP5A1 ATP5G1 NDUFC1 SLC25A31 NDUFA2 CASP3 ATP5H SLC25A5 UQCRC1 NDUFB3

## Sheet: can_ponomarev
pathway	pval	padj	ES	NES	nMoreExtreme	size	leadingEdge
KEGG_LEISHMANIA_INFECTION	0.000170039	0.0026016	0.718474	2.28571	0	35	ELK1 HLA-DRA MAPK3 HLA-DPA1 ITGB2 CYBA MARCKSL1 FOS HLA-DRB4 MAPK11 FCGR2A STAT1 HLA-DMB IRAK1 HLA-DMA TGFB3 JUN IL10 MYD88 IFNGR1
KEGG_SYSTEMIC_LUPUS_ERYTHEMATOSUS	0.000166085	0.0026016	0.631938	2.08669	0	41	C1QB C1QC ACTN4 HLA-DRA HLA-DPA1 SNRPB HIST2H2AA3 HIST2H2AC HLA-DRB4 FCGR2A H2AFY C1S HLA-DMB H2AFJ H3F3A HLA-DMA H2AFX H3F3B IL10 CD86
KEGG_VIRAL_MYOCARDITIS	0.000167588	0.0026016	0.628715	2.05023	0	39	ACTG1 HLA-A ACTB HLA-DRA HLA-DPA1 HLA-B ITGB2 HLA-F HLA-DRB4 FYN HLA-E EIF4G1 RAC3 HLA-DMB DMD MYH9 HLA-DMA MYH11
KEGG_NATURAL_KILLER_CELL_MEDIATED_CYTOTOXICITY	0.000157629	0.0026016	0.569314	2.04415	0	63	HLA-A PRKCG MAPK3 HLA-B ITGB2 SHC2 FCER1G MAP2K2 ICAM2 TYROBP PTK2B HCST SHC1 SHC3 HRAS FYN HLA-E GRB2 NFAT5 RAC3 CHP
KEGG_REGULATION_OF_ACTIN_CYTOSKELETON	0.000146199	0.0026016	0.509201	2.04243	0	129	ACTG1 GIT1 ITGB4 ACTB ACTN4 MAPK3 PIP5K1C ITGB2 CD14 CSK GNA12 APC2 CFL1 MSN MAP2K2 ARPC4 CYFIP2 PFN1 GSN PDGFRB BAIAP2 PAK6 HRAS BCAR1 ITGA3 PPP1CA WAS MYL5 RAC3 MRAS MYH9 FGF11 CYFIP1 ROCK2 PIK3R2 GNG12 RAF1 RRAS WASF2 PDGFB PAK2 FGF18 ITGAX LIMK1 ARHGEF4 SSH3 CRKL ITGA5 NRAS VCL EGFR PAK4 MYL9 MAP2K1
KEGG_ANTIGEN_PROCESSING_AND_PRESENTATION	0.000166085	0.0026016	0.611219	2.01828	0	41	HLA-A CD74 HLA-DRA HLA-DPA1 HLA-B HLA-F B2M HSPA1B TAPBP HLA-DRB4 TAP1 HLA-E PSME3 HLA-DMB HSP90AB1 HLA-DMA PSME1 NFYC CALR LGMN RFXANK HSPA1A
KEGG_TYPE_I_DIABETES_MELLITUS	0.000542495	0.00518761	0.739842	1.99495	2	17	HLA-A HLA-DRA HLA-DPA1 HLA-B HLA-F PTPRN HLA-DRB4 HLA-E HLA-DMB HLA-DMA CD86
KEGG_FOCAL_ADHESION	0.000146477	0.0026016	0.488687	1.95283	0	125	ACTG1 ELK1 ITGB4 AKT1 ACTB ACTN4 PRKCG MAPK3 PIP5K1C COL6A1 ERBB2 ZYX SHC2 COL4A1 BAD PDGFRB SHC1 PAK6 SHC3 HRAS FYN VWF BCAR1 ITGA3 PPP1CA GRB2 MYL5 LAMB2 RAC3 LAMA5 ILK PARVG JUN ROCK2 PIK3R2 RAF1 PDGFB PAK2 MAPK10 COL4A2 CRKL ITGA5 TLN2 VCL LAMC3 EGFR CAV2 COL5A3 PAK4 MYL9 MAP2K1
KEGG_ENDOMETRIAL_CANCER	0.000336474	0.00396004	0.591016	1.90683	1	37	ELK1 AKT1 MAPK3 ERBB2 APC2 AXIN1 MAP2K2 BAD HRAS GRB2 ILK CTNNA1 PIK3R2 RAF1
KEGG_PATHOGENIC_ESCHERICHIA_COLI_INFECTION	0.000166085	0.0026016	0.574041	1.90389	0	42	ACTG1 ACTB CD14 HCLS1 TUBB3 ARPC4 TUBB2B FYN WAS TUBB TUBB2A TUBA4A TUBA1A TUBA1B ROCK2 CTTN TLR5 ARHGEF2 LY96
KEGG_RIBOSOME	0.000463535	0.00472806	0.498797	1.86307	2	80	RPLP0 RPS17 RPS26 RPL36 RPS27 RPS4X RPS3 RPL26 RPSA RPS20 RPS15A RPS19 RPL3 RPL37A RPL35 RPL39 RPL31 RPS15 RPS11 RPL27 UBA52 RPL8 RPL10A RPL17 FAU RPL13A RPS13 RPL14 RPL4 RPL12 RPS18 RPL11 RPS2 RPS5
KEGG_GLYCOLYSIS_GLUCONEOGENESIS	0.000837942	0.00646661	0.565156	1.84297	4	39	ALDOA PKM2 PFKL TPI1 ENO1 GAPDH PGAM1 PGM1 ALDH2 PCK2 ALDOB PGAM4 ALDH3A2 GPI ALDH7A1 AKR1A1 ALDH9A1
KEGG_PPAR_SIGNALING_PATHWAY	0.000993871	0.00724106	0.548641	1.83127	5	44	ANGPTL4 PLTP FABP5 ACSL5 SLC27A1 FABP7 ACAA1 CYP27A1 OLR1 UBC PCK2 SCD5 ILK LPL PPARD CPT2 SLC27A5 SORBS1 ACSL4
KEGG_GLUTATHIONE_METABOLISM	0.000845309	0.00646661	0.570871	1.83008	4	36	GSTM5 SRM MGST1 ODC1 IDH2 GSS G6PD GPX1 PGD GSTK1 GSTT2 GSTP1 GCLM
KEGG_MAPK_SIGNALING_PATHWAY	0.000281452	0.00391475	0.427843	1.77975	1	167	MAPK8IP3 ELK1 MAPK8IP2 AKT1 PRKCG GADD45A MAPK3 TNFRSF1A HSPB1 MAPK8IP1 MAPT CD14 GNA12 TAOK2 CACNA1A HSPA1B GADD45B MAP2K2 PDGFRB MAP3K11 FOS TGFBR2 MAPK11 HRAS MKNK2 GRB2 DUSP8 MAP3K6 RAC3 DUSP5 RPS6KA4 MRAS CHP RPS6KA2 NTRK2 CDC25B MKNK1 TGFB3 FGF11 JUN GNG12 MAPK7 RAF1 JUND RRAS PDGFB CACNG3 MAPKAPK2 PRKX PAK2 MAP3K4 FGF18 MAPK10 MAP2K5 CRKL NRAS HSPA1A MAP3K14 EGFR ZAK MAPKAPK3 MAP2K1 MAP4K1…

## Sheet: nac_FB2010
pathway	pval	padj	ES	NES	nMoreExtreme	size	leadingEdge
KEGG_RIBOSOME	0.000198334	0.0152717	0.776269	2.66628	0	30	RPL31 RPL10 RPLP1 RPS18 UBA52 RPL13A RPLP2 RPS16 RPL10A RPS19 RPL30 RPS24 RPL27 RPS17 RPS3 RPL37A RPL18 RPL38 RPL37 RPL8 RPS27 RPS3A RPL9

## Sheet: nac_mamdani2015
pathway	pval	padj	ES	NES	nMoreExtreme	size	leadingEdge
KEGG_FOCAL_ADHESION	0.000416493	0.00223865	0.496234	2.31106	0	191	SHC1 COL4A2 PIP5K1C PIK3R1 ITGA8 ERBB2 EGF VCL PTEN CAV2 COL4A1 TNC PIK3CB JUN PARVA ITGA6 COL6A1 PXN MYL12A PIK3R3 VWF CRK SHC2 ITGA2B PAK2 LAMA5 ARHGAP5 LAMB2 PDGFA VASP ITGB8 ROCK1 ITGB1 MYLK CDC42 BCL2 RAP1B TLN2 FYN RAP1A ITGB4 TNR FLNB LAMA2 CCND2 FLNA RAC1 HGF COL11A1 IGF1R ARHGAP35 AKT1 CAV1 ITGB5 PGF COL1A1 RAF1 MAPK8 KDR RAC3 PTK2 CTNNB1 AKT3 TNXB PARVB MET CRKL COL5A1 COL5A2 FN1 ITGA7 …
KEGG_APOPTOSIS	0.00031746	0.00223696	0.541585	2.23077	0	83	IL1R1 PRKAR2A TNFRSF10B PIK3R1 IRAK1 PRKX PIK3CB EXOG TNFRSF1A PRKACA MYD88 CASP7 NFKBIA PIK3R3 IRAK3 BCL2L1 DFFB PPP3CC PPP3CB TRADD BCL2 FAS RELA AKT1 IL1RAP CFLAR AKT3
KEGG_ADIPOCYTOKINE_SIGNALING_PATHWAY	0.000299581	0.00223696	0.563134	2.20559	0	64	STAT3 ACSL5 ACACB TNFRSF1A RXRA NFKBIA IRS2 SLC2A1 PRKAB2 ADIPOR2 TRADD PCK2 RELA NFKBIE AKT1 MAPK8 PRKAA1 LEPR AKT3 NFKBIB CPT1A PCK1 STK11 CD36 TNFRSF1B PPARGC1A
KEGG_LEUKOCYTE_TRANSENDOTHELIAL_MIGRATION	0.000339905	0.00223696	0.511674	2.20377	0	107	CD99 PIK3R1 PECAM1 VCL PIK3CB CYBB CLDN5 CDH5 PXN GNAI3 MYL12A PIK3R3 MSN GNAI1 ARHGAP5 GNAI2 VASP ROCK1 ITGB1 CDC42 RAP1B RAP1A F11R RAC1 ARHGAP35 PTK2 CTNNB1 JAM2 RAPGEF3 CTNND1 MAPK11 ICAM1 NCF2 PRKCA NOX1 NCF1 EZR CTNNA3 NCF4 PIK3CG
KEGG_ERBB_SIGNALING_PATHWAY	0.000319489	0.00223696	0.518702	2.131	0	82	SHC1 PIK3R1 NCK2 ERBB2 EGF CDKN1A PIK3CB JUN NRG2 STAT5A PIK3R3 CRK SHC2 PAK2 CAMK2G CBLB RPS6KB1 NRG1 AKT1 NRAS RAF1 MAPK8 PTK2 AKT3 HBEGF CRKL MAP2K2 CBL ERBB4 PRKCA CDKN1B PIK3CG MAPK3 EGFR CAMK2A MYC STAT5B SRC GSK3B ELK1 BRAF GRB2 ABL1
KEGG_PATHWAYS_IN_CANCER	0.000532481	0.00248196	0.428579	2.1033	0	308	DVL1 CTBP2 ZBTB16 TCF7L2 WNT5A COL4A2 PIK3R1 STAT3 ERBB2 FGFR1 EGF TRAF3 CDKN1A RALBP1 PTEN COL4A1 PIK3CB JUN STAT1 PIAS3 ITGA6 FZD4 HIF1A TGFB3 STAT5A RXRA TRAF4 NFKBIA FZD6 PIK3R3 CRK BCL2L1 BMP2 SLC2A1 ITGA2B LAMA5 PPARD LAMB2 PDGFA PIAS2 DVL3 ITGB1 CDC42 BCL2 CBLB FGF2 FAS TCF7L1 HDAC1 TGFBR2 CSF1R LAMA2 RELA CDK2 RAC1 MAX HGF CSF2RA FGFR2 IGF1R CREBBP AKT1 PGF NRAS TPR ETS1 RAF1 TGFB2 MAPK8 …
KEGG_INSULIN_SIGNALING_PATHWAY	0.000354359	0.00223696	0.454466	2.01462	0	130	SOCS2 SHC1 PRKAR2A PIK3R1 MKNK1 RPS6 INSR PRKX ACACB PIK3CB PRKACA EIF4E2 PIK3R3 IRS2 CRK SHC2 PPP1R3D PRKAB2 MKNK2 CBLB PCK2 RPS6KB1 PTPRF AKT1 NRAS RAF1 FLOT2 MAPK8 PYGB PRKAA1 SORBS1 AKT3 PHKA2 GCK PCK1 CRKL MAP2K2 FLOT1 CBL PPARGC1A PDPK1 PTPN1 PIK3CG PHKG2 MAPK3 CALM1
KEGG_GAP_JUNCTION	0.00031746	0.00223696	0.485765	2.00085	0	83	GNAS GNA11 TUBB6 EGF ADCY1 PRKX ADCY2 PRKACA HTR2A GNAI3 PLCB4 TUBB4B GNAI1 TUBA4A MAPK7 PDGFA GNAI2 TUBB GJA1 ADCY9 ADCY6 LPAR1 NRAS RAF1 ADCY7 MAP2K5 ITPR3 TUBB2A MAP2K2 CSNK1D TUBB3 ITPR2 PRKCA TUBB2B PDGFB TUBA3C TUBA1B MAPK3 PLCB3 ADCY8 EGFR GNAQ PRKG1 PLCB1 TUBA1C TJP1
KEGG_CHEMOKINE_SIGNALING_PATHWAY	0.000390168	0.00223696	0.431938	1.98239	0	168	SHC1 PIK3R1 STAT3 CXCL14 GRK4 ADCY1 PRKX PIK3CB ADCY2 STAT1 GRK6 PXN PRKACA GNAI3 PLCB4 NFKBIA PIK3R3 CRK GNAI1 SHC2 CSK PARD3 GNAI2 WAS ROCK1 FOXO3 CDC42 CXCL3 RAP1B RAP1A RELA ADCY9 ADCY6 RAC1 CXCL2 AKT1 NRAS RAF1 ADCY7 PTK2 AKT3 NFKBIB CRKL CCR5 NCF1 TIAM1 CCL25 JAK2 ARRB2 PIK3CG XCR1 CXCL10 CCL17 MAPK3 GNG12 PLCB3 ADCY8
KEGG_CELL_ADHESION_MOLECULES_CAMS	0.000350385	0.00223696	0.451929	1.97326	0	118	CD99 CDH2 NFASC PECAM1 ITGA8 VCAN HLA-E SDC4 ITGA6 CLDN5 CDH5 NEO1 HLA-C HLA-DRB1 ITGB8 ITGB1 NRXN2 MPZL1 CD58 CNTN2 F11R PTPRC HLA-DQB1 PTPRF HLA-DRB4 NRCAM HLA-DPA1 CD22 MADCAM1 HLA-B HLA-DRA PVR JAM2
KEGG_MAPK_SIGNALING_PATHWAY	0.000465116	0.00235294	0.399695	1.91841	0	247	MAPT IL1R1 JUND GADD45B ATF4 FGFR1 MKNK1 EGF PRKX MAPKAPK2 JUN DUSP10 TNFRSF1A RPS6KA2 PRKACA TGFB3 CRK NTRK2 STK3 PAK2 PPP3CC MAPK7 PDGFA HSPB1 PPM1A MKNK2 PPP3CB STMN1 PLA2G4A CACNA1A CDC42 FGF2 FAS RAP1B RAP1A FLNB MAPK8IP3 TGFBR2 MAP2K3 PLA2G5 RELA CACNA1F CACNA1E PLA2G2D MAP3K8 FLNA RAC1 MAX TAOK3 MAP3K4 FGFR2 RPS6KA1 AKT1 TAOK2 MAP4K2 MEF2C NRAS CACNA1C MAP3K6 MAP3K12 RAF1 TGFB2 MAPK8 RAC3 …
KEGG_INOSITOL_PHOSPHATE_METABOLISM	0.00111204	0.00354205	0.484575	1.81224	3	49	PLCE1 PIP5K1C PIP4K2A PI4KB INPP5B PTEN PLCD1 PIK3CB ITPKB PLCB4 ITPK1 PIP5K1A INPPL1 PIP5K1B SYNJ2
KEGG_FRUCTOSE_AND_MANNOSE_METABOLISM	0.0147416	0.0305489	-0.505981	-1.58273	90	32	MTMR6 AKR1B1 PFKM PMM1 GMDS PFKFB1 MPI TPI1 ALDOA PMM2
KEGG_ALZHEIMERS_DISEASE	0.000829876	0.00297372	-0.410719	-1.64293	5	134	COX7A2L NDUFS8 UQCR10 NDUFS3 NDUFB5 NDUFA8 NDUFB2 UQCR11 NDUFAB1 NDUFB3 ITPR1 NDUFS2 NDUFA6 CYC1 UQCRC2 NDUFA3 NDUFA4 UQCRC1 CDK5 GAPDH NDUFS7 COX8A UQCRFS1 NDUFA10 COX6B1 NDUFV1 LPL COX5A NDUFS4 NDUFB6 UQCRH CHP2 COX7B CYCS NDUFB4 UQCRB ADAM10 COX4I1 MAPK1 NCSTN COX6C NDUFS6 NDUFA4L2 EIF2AK3 NDUFV2 NDUFS1 NDUFA1 UQCRQ PPP3CA COX7A2 COX7C NDUFB1 CALM2 NDUFC2 SDHB COX6A1
KEGG_AMINO_SUGAR_AND_NUCLEOTIDE_SUGAR_METABOLISM	0.00630219	0.0148046	-0.503474	-1.65416	39	39	PMM1 GNPDA1 GALT GALK2 HEXB UXS1 GMDS GPI UGP2 MPI HEXA UGDH PMM2 PGM1
KEGG_GLYCOLYSIS_GLUCONEOGENESIS	0.0013791	0.00431282	-0.507758	-1.77037	8	54	AKR1A1 DLD LDHB PFKM PDHB GAPDH GPI PDHA1 DLAT ENO2 PGAM1 TPI1 PGK1 ALDOA PGM1 ALDH2 LDHA
KEGG_MISMATCH_REPAIR	0.00148392	0.00455777	-0.609635	-1.77877	8	23	MSH2 RPA3 MLH1 RPA2 RFC4 RFC2 RPA1 POLD4 POLD2
KEGG_PROTEASOME	0.00063002	0.00248196	-0.549997	-1.82067	3	41	PSMB6 PSMC3 PSMD6 PSMD7 PSMB5 PSMD2 PSMA3 PSMD8 PSMB10 PSMD14 PSMB3 PSMC4 PSMB7 PSMA5 PSMC5 PSMA2 PSMD1 POMP PSMB2 PSMC2
KEGG_PYRUVATE_METABOLISM	0.000485123	0.00238403	-0.584825	-1.84093	2	33	DLD LDHB AKR1B1 MDH1 ACYP2 PDHB HAGH ACAT1 PDHA1 DLAT ME3 PC MDH2 ALDH2 LDHA
KEGG_HUNTINGTONS_DISEASE	0.000137457	0.00223696	-0.470784	-1.90203	0	144	SLC25A5 COX7A2L NDUFS8 UQCR10 NDUFS3 NDUFB5 NDUFA8 NDUFB2 UQCR11 SLC25A6 NDUFAB1 NDUFB3 ITPR1 NDUFS2 VDAC2 NDUFA6 CYC1 CREB3 UQCRC2 NDUFA3 NDUFA4 UQCRC1 POLR2E SLC25A4 NDUFS7 COX8A UQCRFS1 POLR2F NDUFA10 COX6B1 NDUFV1 HDAC2 COX5A NDUFS4 NDUFB6 UQCRH COX7B CYCS NDUFB4 UQCRB VDAC1 COX4I1 DCTN4 GRM5 COX6C NDUFS6 NDUFA4L2 NDUFV2 NDUFS1 POLR2L NDUFA1 UQCRQ DCTN1 PPID COX7A2 COX7C SOD1 NDUFB1 NDUFC2 SD…
KEGG_OXIDATIVE_PHOSPHORYLATION	0.000144175	0.00223696	-0.634181	-2.39369	0	89	COX7A2L NDUFS8 UQCR10 NDUFS3 NDUFB5 NDUFA8 NDUFB2 UQCR11 NDUFAB1 NDUFB3 ATP6V1F NDUFS2 NDUFA6 CYC1 UQCRC2 NDUFA3 NDUFA4 UQCRC1 ATP6V1H NDUFS7 COX8A UQCRFS1 NDUFA10 COX6B1 NDUFV1 ATP6V1E1 COX5A NDUFS4 NDUFB6 UQCRH COX7B NDUFB4 UQCRB COX10 COX11 COX4I1 COX6C ATP6V0D1 NDUFS6 NDUFA4L2 NDUFV2 NDUFS1 PPA1 NDUFA1 UQCRQ ATP6V0B COX7A2 COX7C PPA2 ATP6V1G2 NDUFB1 NDUFC2 SDHB COX6A1
KEGG_PARKINSONS_DISEASE	0.000144175	0.00223696	-0.649263	-2.45062	0	89	SLC25A5 COX7A2L NDUFS8 UQCR10 NDUFS3 NDUFB5 NDUFA8 NDUFB2 UQCR11 SLC25A6 UBE2G1 NDUFAB1 NDUFB3 NDUFS2 VDAC2 NDUFA6 CYC1 UQCRC2 NDUFA3 NDUFA4 UQCRC1 SLC25A4 NDUFS7 COX8A UQCRFS1 NDUFA10 SNCAIP COX6B1 PARK7 NDUFV1 COX5A NDUFS4 NDUFB6 UQCRH COX7B CYCS NDUFB4 UQCRB PINK1 VDAC1 COX4I1 COX6C NDUFS6 SLC18A2 NDUFA4L2 NDUFV2 NDUFS1 NDUFA1 UQCRQ PPID COX7A2 COX7C NDUFB1 NDUFC2 SDHB COX6A1

## Sheet: nac_illlumina
pathway	pval	padj	ES	NES	nMoreExtreme	size	leadingEdge
KEGG_ECM_RECEPTOR_INTERACTION	0.000617189	0.0423957	0.52863	1.67366	3	74	LAMB4 ITGA5 THBS1 GP1BA ITGB4 ITGB3 LAMC1 LAMC2 SV2C COL4A1 ITGA1 FN1 CD36 ITGA10 ITGA11 VWF SDC4 ITGB8 ITGA2 LAMB1 COL4A2 COL1A1 COL4A6 ITGA6 RELN CHAD HSPG2 COL6A2 ITGAV COL5A3 LAMB2 TNXB VTN THBS3 COL6A6 COL4A4 COL5A2 SDC2 LAMC3
KEGG_ARRHYTHMOGENIC_RIGHT_VENTRICULAR_CARDIOMYOPATHY_ARVC	0.00185644	0.0454034	0.514422	1.62249	11	72	ITGA5 CACNG6 DSG2 CACNA2D4 CACNG1 DSP TCF7 ITGB4 CACNG4 ITGB3 ACTN1 ITGA1 ACTN2 ITGA10 CACNG5 ITGA11 ITGB8 ITGA2 EMD ITGA6 ACTG1 ATP2A2 SGCA ITGAV TCF7L1 CACNB4
KEGG_JAK_STAT_SIGNALING_PATHWAY	0.000735186	0.0423957	0.471021	1.6103	4	129	OSMR PIM1 SOCS3 IFNA5 OSM IL6 IL20RB PRLR IL2RB IL5RA SPRY4 SOCS1 LIF CCND3 AKT3 CNTF STAT3 STAT1 SPRY2 CLCF1 IL4R IL22RA1 IL13 SOCS7 TSLP JAK3 SPRED2 SOCS2 SOCS4 IL11RA IL13RA2 IL2RG CSF3 IL2RA EPOR IRF9 CISH LIFR IL12A IFNAR2 SPRED1
KEGG_CYTOKINE_CYTOKINE_RECEPTOR_INTERACTION	0.00124896	0.0428642	0.414003	1.49177	8	214	CXCL3 TNFRSF12A OSMR CCL2 CXCR1 TNFRSF11B IL18R1 ACVRL1 IFNA5 CXCL2 OSM TNFRSF1A CD40LG IL6 IL20RB PRLR IL2RB IL5RA IL17RA PPBP LIF BMP2 INHBA TNFRSF10D CNTF ACVR1 CXCL1 IL1R1 IL1RAP LTBR TNFSF14 TNFRSF10A FLT4 TNFRSF10B CXCL6 EDAR CLCF1 IL4R CCR10 CD27 IL22RA1 IL1R2 CCL8 IL13 CCR9 TGFB2 TSLP TNFRSF19 TNFSF12 TGFB3 IL11RA IL2RG IL1B RELT CSF1 CSF3 IL2RA EPOR CCL19 CCL20 TNFSF13 LIFR CXCR6 INHBC E…
KEGG_DNA_REPLICATION	0.00148662	0.0428642	-0.608744	-1.77033	5	33	MCM2 MCM7 FEN1 MCM5 POLE4 RPA3 POLE2 RPA2 LIG1 RFC4 RFC3 PCNA POLA2 RFC5 PRIM2 MCM4 RFC2 PRIM1 RNASEH2B DNA2
KEGG_GLYCOLYSIS_GLUCONEOGENESIS	0.00106383	0.0428642	-0.5509	-1.77733	3	55	LDHC PCK1 ENO3 ALDOC TPI1 ACSS2 ALDH1B1 ADH1C PGK1 PFKM GALM LDHB PFKP PGAM4 AKR1A1 PGAM1 PGAM2 GAPDH ACSS1 PGM2 LDHAL6A ALDH3A1 PGM1
KEGG_OXIDATIVE_PHOSPHORYLATION	0.000301932	0.0423957	-0.520011	-1.87661	0	109	ATP6V1C2 ATP6V0A4 ATP5I COX17 NDUFB9 NDUFS1 COX6B1 NDUFB3 COX8C ATP4A ATP6V1G1 UQCRC1 ATP5G1P5 ATP6V1C1 ATP6V1A UQCRHL NDUFC2 ATP6V1B2 UQCRH COX6A1 NDUFS3 NDUFA4 COX6C NDUFA1 ATP6V1D UQCRQ UQCRB NDUFS4 SDHB ATP5A1 COX4I1 ATP5H NDUFV1 NDUFA2 ATP6V1B1 ATP6V0D1 ATP5J2 ATP5E NDUFS2 ATP4B ATP5O COX7A2L ATP6V1E1 CYC1 ATP5G3 ATP6V0B ATP5F1 PPA2 ATP5C1 ATP5L COX7B NDUFB5 ATP6V1F COX5B NDUFB7 NDUFS5 NDUFB…

[truncated: 8 more sheets: pfc_ponomarev, pfc_illumina, pfc_solid, pfc_zhang2014, pfc_Kapoor2019, hpc_mcclinitck2013, hpc_zhou2011, vta_FB2008]
