# Supplementary material for: A Pathway-Based Genomic Approach to Identify Medications: Application to Alcohol Use Disorder
Source: Brain Sci. 2019 Dec 16;9(12):381. doi: 10.3390/brainsci9120381 (PMC6956180; doi:10.3390/brainsci9120381)
Supplement: Supplementary file 1 [file brainsci-09-00381-s001.zip › TableS2_cell_type_enrichment_p_table_p_05_cutoff.xlsx]

## Sheet: cell_type_enrichment_p_table_p_
Table S2. The enrichment p-values for cell type markers.	Up-Regulated Genes																	Down-Regulated Genes
Cell Type	bla_illumina_up.Pvalues	bla_Ponomarev2012_up.Pvalues	bla_solid_up.Pvalues	cna_illumina_up.Pvalues	cna_Ponomarev2012_up.Pvalues	cna_solid_up.Pvalues	hpc_McClintick2013_up.Pvalues	hpc_Zhou2011_up.Pvalues	nac_FlatscherBader2010_up.Pvalues	nac_illumina_up.Pvalues	nac_Mamdani2015_up.Pvalues	pfc_illumina_up.Pvalues	pfc_Kapoor2019_up.Pvalues	pfc_Ponomarev2012_up.Pvalues	pfc_solid_up.Pvalues	pfc_Zhang_up.Pvalues	vta_FlatscherBader2008_up.Pvalues	bla_illuminadown.Pvalues	bla_Ponomarev2012down.Pvalues	bla_soliddown.Pvalues	cna_illuminadown.Pvalues	cna_Ponomarev2012down.Pvalues	cna_soliddown.Pvalues	hpc_McClintick2013down.Pvalues	hpc_Zhou2011down.Pvalues	nac_FlatscherBader2010down.Pvalues	nac_illuminadown.Pvalues	nac_Mamdani2015down.Pvalues	pfc_illuminadown.Pvalues	pfc_Kapoor2019down.Pvalues	pfc_Ponomarev2012down.Pvalues	pfc_soliddown.Pvalues	pfc_Zhangdown.Pvalues	vta_FlatscherBader2008down.Pvalues
Astrocyte__ABA	p > 0.05	p > 0.05	p > 0.05	p > 0.05	p > 0.05	0.000486	p > 0.05	p > 0.05	p > 0.05	p > 0.05	0.000257	p > 0.05	0.044	p > 0.05	p > 0.05	0.0471	p > 0.05	p > 0.05	p > 0.05	p > 0.05	9.12e-06	p > 0.05	p > 0.05	p > 0.05	0.0126	p > 0.05	p > 0.05	p > 0.05	p > 0.05	p > 0.05	p > 0.05	p > 0.05	p > 0.05	p > 0.05
Astrocyte_definite__Cahoy	p > 0.05	p > 0.05	p > 0.05	p > 0.05	0.0485	0.000663	2.49e-06	p > 0.05	0.00284	0.000159	4.53e-06	p > 0.05	9.05e-08	p > 0.05	0.00298	7.45e-09	1.27e-05	p > 0.05	p > 0.05	p > 0.05	9.5e-12	p > 0.05	p > 0.05	p > 0.05	2.34e-06	p > 0.05	p > 0.05	p > 0.05	p > 0.05	p > 0.05	p > 0.05	p > 0.05	p > 0.05	p > 0.05
Astrocyte_probable__Cahoy	3.11e-12	0.021	p > 0.05	0.000178	0.000871	9.75e-08	3.74e-14	p > 0.05	4.1e-07	3.41e-08	5.76e-48	5.56e-12	4.18e-15	p > 0.05	4.15e-05	1.12e-06	5.03e-13	p > 0.05	p > 0.05	p > 0.05	6.94e-09	p > 0.05	0.00205	p > 0.05	3.29e-11	p > 0.05	p > 0.05	p > 0.05	p > 0.05	p > 0.05	3.79e-06	p > 0.05	p > 0.05	p > 0.05
brown_M15_Astrocyte__CTX	p > 0.05	p > 0.05	p > 0.05	p > 0.05	p > 0.05	p > 0.05	0.000668	p > 0.05	0.000273	p > 0.05	2.99e-20	p > 0.05	3.69e-12	p > 0.05	p > 0.05	9.2e-06	2.02e-12	p > 0.05	p > 0.05	p > 0.05	3.73e-06	p > 0.05	0.00131	p > 0.05	1.97e-13	p > 0.05	p > 0.05	1.31e-17	p > 0.05	p > 0.05	p > 0.05	p > 0.05	p > 0.05	p > 0.05
brown_M3_Astrocytes__HumanMeta	0.0014	0.00191	p > 0.05	p > 0.05	0.0154	0.00028	9.26e-19	p > 0.05	5.58e-13	0.000436	1.14e-57	0.000671	3.8e-33	p > 0.05	0.00125	5.4e-15	2.74e-28	p > 0.05	p > 0.05	p > 0.05	0.000171	p > 0.05	p > 0.05	p > 0.05	2.81e-19	p > 0.05	p > 0.05	p > 0.05	p > 0.05	p > 0.05	p > 0.05	p > 0.05	p > 0.05	p > 0.05
downActivationMicroglia_3treatments_Thomas__MicrogialMarkers	p > 0.05	p > 0.05	p > 0.05	p > 0.05	p > 0.05	p > 0.05	p > 0.05	p > 0.05	p > 0.05	p > 0.05	p > 0.05	p > 0.05	p > 0.05	p > 0.05	p > 0.05	p > 0.05	p > 0.05	p > 0.05	p > 0.05	p > 0.05	p > 0.05	p > 0.05	p > 0.05	0.0179	p > 0.05	p > 0.05	p > 0.05	p > 0.05	p > 0.05	p > 0.05	p > 0.05	p > 0.05	p > 0.05	p > 0.05
GABAergicNeuronsInMouseCortex_Sugino__MO	0.0183	p > 0.05	p > 0.05	0.017	p > 0.05	p > 0.05	p > 0.05	p > 0.05	p > 0.05	p > 0.05	0.0489	p > 0.05	p > 0.05	p > 0.05	p > 0.05	p > 0.05	0.05	p > 0.05	p > 0.05	p > 0.05	p > 0.05	p > 0.05	p > 0.05	0.000264	0.00433	p > 0.05	p > 0.05	p > 0.05	p > 0.05	p > 0.05	0.00169	p > 0.05	p > 0.05	p > 0.05
green_glutamatergicNeurons__Sugino/Winden	6.06e-05	p > 0.05	p > 0.05	p > 0.05	p > 0.05	p > 0.05	p > 0.05	p > 0.05	p > 0.05	p > 0.05	p > 0.05	0.00515	p > 0.05	p > 0.05	p > 0.05	p > 0.05	p > 0.05	p > 0.05	p > 0.05	p > 0.05	p > 0.05	p > 0.05	p > 0.05	0.0119	p > 0.05	p > 0.05	p > 0.05	0.0165	p > 0.05	p > 0.05	p > 0.05	p > 0.05	p > 0.05	p > 0.05
greenyellow_GABAergicNeurons__Sugino/Winden	p > 0.05	p > 0.05	p > 0.05	p > 0.05	p > 0.05	p > 0.05	p > 0.05	p > 0.05	p > 0.05	p > 0.05	p > 0.05	p > 0.05	p > 0.05	p > 0.05	p > 0.05	p > 0.05	0.0493	p > 0.05	0.0261	p > 0.05	p > 0.05	p > 0.05	0.0487	0.000558	p > 0.05	p > 0.05	p > 0.05	p > 0.05	p > 0.05	p > 0.05	p > 0.05	0.0439	p > 0.05	p > 0.05
greenyellow_M6_GlutatmatergicSynapse__HumanMeta	p > 0.05	p > 0.05	p > 0.05	p > 0.05	p > 0.05	p > 0.05	p > 0.05	p > 0.05	p > 0.05	p > 0.05	p > 0.05	0.0398	p > 0.05	1.56e-05	p > 0.05	p > 0.05	p > 0.05	p > 0.05	p > 0.05	1.69e-07	p > 0.05	p > 0.05	p > 0.05	p > 0.05	0.0296	p > 0.05	p > 0.05	3.23e-05	p > 0.05	p > 0.05	p > 0.05	p > 0.05	p > 0.05	p > 0.05
greenyellow_M6_GlutatmatergicSynapse__MouseMeta	p > 0.05	2.56e-19	p > 0.05	p > 0.05	1.84e-23	6.9e-10	0.0403	0.0454	p > 0.05	p > 0.05	0.0168	p > 0.05	p > 0.05	6.87e-35	p > 0.05	p > 0.05	p > 0.05	p > 0.05	p > 0.05	p > 0.05	p > 0.05	p > 0.05	p > 0.05	p > 0.05	p > 0.05	p > 0.05	p > 0.05	p > 0.05	p > 0.05	p > 0.05	p > 0.05	p > 0.05	p > 0.05	0.0457
magenta_M8_Microglia(Type2)__HumanMeta	6.42e-38	0.000722	p > 0.05	3.98e-37	1.2e-12	5.89e-14	3.46e-23	p > 0.05	1.66e-10	4.19e-25	8.23e-72	1.1e-35	2.23e-14	p > 0.05	3.23e-06	p > 0.05	0.000125	p > 0.05	p > 0.05	p > 0.05	p > 0.05	p > 0.05	p > 0.05	p > 0.05	p > 0.05	p > 0.05	p > 0.05	p > 0.05	p > 0.05	p > 0.05	p > 0.05	p > 0.05	p > 0.05	p > 0.05
magenta_M8_Microglia(Type2)__MouseMeta	3.86e-06	p > 0.05	p > 0.05	4.81e-08	p > 0.05	0.00551	p > 0.05	p > 0.05	p > 0.05	1.54e-06	0.000146	p > 0.05	p > 0.05	p > 0.05	p > 0.05	p > 0.05	p > 0.05	p > 0.05	p > 0.05	p > 0.05	p > 0.05	p > 0.05	p > 0.05	3.11e-07	p > 0.05	p > 0.05	p > 0.05	p > 0.05	p > 0.05	p > 0.05	p > 0.05	p > 0.05	p > 0.05	p > 0.05
Neuron_definite__Cahoy	p > 0.05	p > 0.05	p > 0.05	p > 0.05	p > 0.05	p > 0.05	p > 0.05	p > 0.05	p > 0.05	p > 0.05	p > 0.05	p > 0.05	p > 0.05	p > 0.05	p > 0.05	p > 0.05	p > 0.05	p > 0.05	p > 0.05	7.47e-41	p > 0.05	p > 0.05	p > 0.05	p > 0.05	p > 0.05	p > 0.05	6.94e-06	5.87e-09	p > 0.05	0.00109	p > 0.05	0.000626	p > 0.05	0.0404
Neuron_probable__Cahoy	p > 0.05	p > 0.05	p > 0.05	p > 0.05	p > 0.05	p > 0.05	p > 0.05	p > 0.05	p > 0.05	p > 0.05	p > 0.05	0.00104	p > 0.05	0.00575	p > 0.05	p > 0.05	p > 0.05	p > 0.05	6.71e-10	3.76e-95	p > 0.05	0.0482	0.0237	2.57e-05	p > 0.05	p > 0.05	0.000555	2.07e-38	p > 0.05	0.000514	p > 0.05	0.036	p > 0.05	8.15e-06
Oligodendrocyte_definite__Cahoy	9.98e-05	0.000395	p > 0.05	0.00879	p > 0.05	p > 0.05	p > 0.05	3.99e-06	p > 0.05	p > 0.05	p > 0.05	p > 0.05	p > 0.05	p > 0.05	p > 0.05	p > 0.05	p > 0.05	p > 0.05	p > 0.05	p > 0.05	p > 0.05	p > 0.05	p > 0.05	1e-14	p > 0.05	p > 0.05	p > 0.05	p > 0.05	8.82e-07	p > 0.05	p > 0.05	p > 0.05	p > 0.05	p > 0.05
Oligodendrocyte_probable__Cahoy	1.01e-07	p > 0.05	p > 0.05	1.12e-07	p > 0.05	0.00454	p > 0.05	1.37e-06	p > 0.05	p > 0.05	1.08e-06	p > 0.05	p > 0.05	p > 0.05	p > 0.05	p > 0.05	0.000173	p > 0.05	0.0172	p > 0.05	p > 0.05	0.0106	p > 0.05	4.48e-49	p > 0.05	0.0313	p > 0.05	9.75e-05	3.34e-06	p > 0.05	0.0103	p > 0.05	p > 0.05	p > 0.05
orange_M5_Microglia(Type2)__CTX	6.2e-25	p > 0.05	p > 0.05	9.8e-21	7.14e-06	4.02e-07	2.23e-10	p > 0.05	8.29e-07	9.25e-11	4.1e-28	3.72e-16	3.13e-13	p > 0.05	2.46e-08	0.00547	0.02	p > 0.05	p > 0.05	p > 0.05	p > 0.05	p > 0.05	p > 0.05	p > 0.05	p > 0.05	p > 0.05	p > 0.05	p > 0.05	p > 0.05	p > 0.05	p > 0.05	p > 0.05	p > 0.05	p > 0.05
pink_glutamatergicNeurons__Sugino/Winden	p > 0.05	p > 0.05	p > 0.05	0.00326	p > 0.05	p > 0.05	p > 0.05	p > 0.05	p > 0.05	p > 0.05	p > 0.05	p > 0.05	p > 0.05	p > 0.05	p > 0.05	0.00465	0.00154	p > 0.05	p > 0.05	p > 0.05	p > 0.05	p > 0.05	p > 0.05	0.00909	0.00105	p > 0.05	p > 0.05	p > 0.05	p > 0.05	p > 0.05	p > 0.05	p > 0.05	p > 0.05	p > 0.05
pink_M10_Microglia(Type1)__HumanMeta	0.00209	p > 0.05	p > 0.05	0.00611	0.000436	6.31e-07	p > 0.05	p > 0.05	0.000333	p > 0.05	1.09e-11	0.000123	p > 0.05	p > 0.05	0.00161	p > 0.05	0.03	p > 0.05	p > 0.05	p > 0.05	6.43e-05	p > 0.05	p > 0.05	p > 0.05	p > 0.05	p > 0.05	0.0192	p > 0.05	p > 0.05	p > 0.05	p > 0.05	p > 0.05	p > 0.05	p > 0.05
pink_M10_Microglia(Type1)__MouseMeta	p > 0.05	0.0119	p > 0.05	p > 0.05	0.0258	0.0162	p > 0.05	p > 0.05	p > 0.05	p > 0.05	p > 0.05	3.87e-05	0.00156	0.000284	p > 0.05	p > 0.05	p > 0.05	p > 0.05	p > 0.05	p > 0.05	p > 0.05	p > 0.05	p > 0.05	p > 0.05	p > 0.05	p > 0.05	p > 0.05	p > 0.05	p > 0.05	0.0483	p > 0.05	0.0345	p > 0.05	p > 0.05
PostSynapticDensity_proteins__Bayes	p > 0.05	8.99e-09	p > 0.05	p > 0.05	2.39e-11	0.000119	p > 0.05	p > 0.05	p > 0.05	p > 0.05	0.0406	p > 0.05	p > 0.05	2.77e-13	p > 0.05	p > 0.05	p > 0.05	p > 0.05	0.00368	2.66e-30	p > 0.05	p > 0.05	p > 0.05	2.57e-07	0.00079	p > 0.05	p > 0.05	1.01e-34	p > 0.05	p > 0.05	p > 0.05	p > 0.05	p > 0.05	4.74e-07
purple_M4_Microglia(Type1)__CTX	p > 0.05	p > 0.05	p > 0.05	p > 0.05	p > 0.05	p > 0.05	p > 0.05	p > 0.05	p > 0.05	p > 0.05	0.0495	p > 0.05	p > 0.05	p > 0.05	p > 0.05	p > 0.05	p > 0.05	p > 0.05	p > 0.05	p > 0.05	4.61e-05	p > 0.05	p > 0.05	p > 0.05	p > 0.05	p > 0.05	0.00539	p > 0.05	p > 0.05	p > 0.05	p > 0.05	p > 0.05	p > 0.05	p > 0.05
upActivationMicroglia_3treatments_Thomas__MicrogialMarkers	9.66e-11	p > 0.05	p > 0.05	2.5e-12	p > 0.05	0.00136	0.00281	p > 0.05	p > 0.05	0.00013	9.51e-07	1.28e-06	0.0002	p > 0.05	0.00596	p > 0.05	p > 0.05	p > 0.05	p > 0.05	p > 0.05	p > 0.05	p > 0.05	p > 0.05	p > 0.05	p > 0.05	p > 0.05	p > 0.05	p > 0.05	p > 0.05	p > 0.05	p > 0.05	p > 0.05	p > 0.05	p > 0.05
Validated_Astrocyte_Bachoo__MO	0.0189	0.00576	p > 0.05	p > 0.05	p > 0.05	0.00018	p > 0.05	p > 0.05	p > 0.05	p > 0.05	0.000276	p > 0.05	0.000201	p > 0.05	p > 0.05	p > 0.05	p > 0.05	p > 0.05	p > 0.05	p > 0.05	0.00356	p > 0.05	p > 0.05	p > 0.05	0.0362	p > 0.05	p > 0.05	p > 0.05	p > 0.05	p > 0.05	p > 0.05	p > 0.05	p > 0.05	p > 0.05
To determine if genes known to be cell type markers were affected disproportionately, we also performed enrichment analysis for cell type specific datasets using the userlistEnrichment function from the WGCNA package (version 1.68) with useBrainLists=TRUE. The cell type marker lists include neurons [27], glutamatergic neurons [28], GABAergic neurons [28], oligodendrocytes [27], microglia [29-33],…
