# Supplementary material for: A Pathway-Based Genomic Approach to Identify Medications: Application to Alcohol Use Disorder
Source: Brain Sci. 2019 Dec 16;9(12):381. doi: 10.3390/brainsci9120381 (PMC6956180; doi:10.3390/brainsci9120381)
Supplement: Supplementary file 1 [file brainsci-09-00381-s001.zip › TableS3_CMap_L1000_fgsea_KEGG_results.xlsx]

## Sheet: TableS2.csv
L1000						Cmap
Pathway	# Drugs		Drug	# Pathways		Pathway	# Drugs		Drug	# Pathways
NEUROACTIVE_LIGAND_RECEPTOR_INTERACTION	2599		DMSO	167		NEUROACTIVE_LIGAND_RECEPTOR_INTERACTION	1169		trichostatin-a	125
OLFACTORY_TRANSDUCTION	2588		geldanamycin	166		CALCIUM_SIGNALING_PATHWAY	1167		valproic-acid	110
CYTOKINE_CYTOKINE_RECEPTOR_INTERACTION	2561		wortmannin	166		CYTOKINE_CYTOKINE_RECEPTOR_INTERACTION	1143		fulvestrant	94
RIBOSOME	2499		dasatinib	164		CELL_ADHESION_MOLECULES_CAMS	1113		LY-294002	93
AUTOIMMUNE_THYROID_DISEASE	2464		sirolimus	164		HEMATOPOIETIC_CELL_LINEAGE	1097		haloperidol	87
OXIDATIVE_PHOSPHORYLATION	2398		vorinostat	164		OLFACTORY_TRANSDUCTION	1048		estradiol	86
JAK_STAT_SIGNALING_PATHWAY	2369		mitoxantrone	163		PATHWAYS_IN_CANCER	1034		sirolimus	82
HEMATOPOIETIC_CELL_LINEAGE	2357		PD-0325901	163		MAPK_SIGNALING_PATHWAY	1031		tanespimycin	81
SPLICEOSOME	2344		trichostatin-a	163		MATURITY_ONSET_DIABETES_OF_THE_YOUNG	991		monorden	77
TASTE_TRANSDUCTION	2306		bortezomib	161		ECM_RECEPTOR_INTERACTION	972		nordihydroguaiaretic acid	75
PROTEASOME	2277		PHA-793887	160		FOCAL_ADHESION	843		thioridazine	75
COMPLEMENT_AND_COAGULATION_CASCADES	2271		tozasertib	159		COMPLEMENT_AND_COAGULATION_CASCADES	828		fluphenazine	71
HUNTINGTONS_DISEASE	2195		CGP-60474	158		NATURAL_KILLER_CELL_MEDIATED_CYTOTOXICITY	803		trifluoperazine	70
CALCIUM_SIGNALING_PATHWAY	2185		crizotinib	158		RETINOL_METABOLISM	783		clozapine	69
NATURAL_KILLER_CELL_MEDIATED_CYTOTOXICITY	2159		entinostat	156		AUTOIMMUNE_THYROID_DISEASE	766		rosiglitazone	68
PARKINSONS_DISEASE	2147		selumetinib	156		STEROID_HORMONE_BIOSYNTHESIS	751		troglitazone	68
MATURITY_ONSET_DIABETES_OF_THE_YOUNG	2113		sorafenib	156		ASTHMA	685		chlorpromazine	67
SYSTEMIC_LUPUS_ERYTHEMATOSUS	2095		MG-132	155		CHEMOKINE_SIGNALING_PATHWAY	677		15-delta prostaglandin J2	66
PROTEIN_EXPORT	2084		nilotinib	155		AXON_GUIDANCE	638		wortmannin	64
RETINOL_METABOLISM	2017		GDC-0941	154		TASTE_TRANSDUCTION	623		metformin	63
ASTHMA	1977		niclosamide	154		DILATED_CARDIOMYOPATHY	621		prochlorperazine	62
ANTIGEN_PROCESSING_AND_PRESENTATION	1951		thioridazine	154		TYPE_I_DIABETES_MELLITUS	599		genistein	61
DNA_REPLICATION	1950		torin-1	154		GNRH_SIGNALING_PATHWAY	580		tretinoin	60
TOLL_LIKE_RECEPTOR_SIGNALING_PATHWAY	1927		afatinib	153		RIBOSOME	552		acetylsalicylic-acid	56
ALZHEIMERS_DISEASE	1912		AT-7519	153		ARRHYTHMOGENIC_RIGHT_VENTRICULAR_CARDIOMYOPATHY_ARVC	543		fludrocortisone	56
CELL_ADHESION_MOLECULES_CAMS	1873		IKK-2-inhibitor-V	153		GRAFT_VERSUS_HOST_DISEASE	493		alpha-estradiol	55
CELL_CYCLE	1859		olaparib	153		JAK_STAT_SIGNALING_PATHWAY	485		deferoxamine	55
REGULATION_OF_AUTOPHAGY	1858		BI-2536	152		LINOLEIC_ACID_METABOLISM	485		colchicine	51
INTESTINAL_IMMUNE_NETWORK_FOR_IGA_PRODUCTION	1834		BX-795	152		INTESTINAL_IMMUNE_NETWORK_FOR_IGA_PRODUCTION	480		indometacin	51
GRAFT_VERSUS_HOST_DISEASE	1796		MK-2206	152		HYPERTROPHIC_CARDIOMYOPATHY_HCM	464		vorinostat	51
STEROID_BIOSYNTHESIS	1784		saracatinib	152		DRUG_METABOLISM_CYTOCHROME_P450	462		carbamazepine	50
CITRATE_CYCLE_TCA_CYCLE	1772		sunitinib	152		ANTIGEN_PROCESSING_AND_PRESENTATION	443		levomepromazine	50
RIG_I_LIKE_RECEPTOR_SIGNALING_PATHWAY	1707		amuvatinib	151		NITROGEN_METABOLISM	423		mebendazole	50
AMINOACYL_TRNA_BIOSYNTHESIS	1698		belinostat	151		GLYCOSPHINGOLIPID_BIOSYNTHESIS_LACTO_AND_NEOLACTO_SERIES	411		novobiocin	50
DILATED_CARDIOMYOPATHY	1692		estradiol	151		PPAR_SIGNALING_PATHWAY	402		perphenazine	50
RNA_DEGRADATION	1684		MK-1775	151		ADHERENS_JUNCTION	399		raloxifene	50
DRUG_METABOLISM_CYTOCHROME_P450	1679		neratinib	151		HEDGEHOG_SIGNALING_PATHWAY	387		sulindac	50
LEISHMANIA_INFECTION	1652		PF-562271	151		ADIPOCYTOKINE_SIGNALING_PATHWAY	377		terguride	50
PATHOGENIC_ESCHERICHIA_COLI_INFECTION	1644		tivozanib	151		ARACHIDONIC_ACID_METABOLISM	348		0317956-0000	49
METABOLISM_OF_XENOBIOTICS_BY_CYTOCHROME_P450	1636		vemurafenib	151		REGULATION_OF_ACTIN_CYTOSKELETON	325		amitriptyline	49
T_CELL_RECEPTOR_SIGNALING_PATHWAY	1627		canertinib	150		ENDOCYTOSIS	324		gossypol	49
PYRIMIDINE_METABOLISM	1621		daunorubicin	150		LYSOSOME	309		phentolamine	49
VALINE_LEUCINE_AND_ISOLEUCINE_DEGRADATION	1617		doxorubicin	150		TIGHT_JUNCTION	305		alprostadil	48
CARDIAC_MUSCLE_CONTRACTION	1598		gefitinib	150		ABC_TRANSPORTERS	300		alvespimycin	48
LINOLEIC_ACID_METABOLISM	1594		MLN-8054	150		TYPE_II_DIABETES_MELLITUS	288		cloperastine	48
HEDGEHOG_SIGNALING_PATHWAY	1588		palbociclib	150		LEUKOCYTE_TRANSENDOTHELIAL_MIGRATION	281		flecainide	48
STEROID_HORMONE_BIOSYNTHESIS	1561		tivantinib	150		WNT_SIGNALING_PATHWAY	277		loperamide	48
CHEMOKINE_SIGNALING_PATHWAY	1550		alvocidib	149		T_CELL_RECEPTOR_SIGNALING_PATHWAY	270		quercetin	48
PRIMARY_IMMUNODEFICIENCY	1504		AZ-628	149		INSULIN_SIGNALING_PATHWAY	266		0173570-0000	47
MAPK_SIGNALING_PATHWAY	1502		CYT-997	149		RENIN_ANGIOTENSIN_SYSTEM	264		ciclopirox	47
ALLOGRAFT_REJECTION	1465		NVP-BEZ235	149		PRIMARY_IMMUNODEFICIENCY	263		econazole	47
ECM_RECEPTOR_INTERACTION	1455		PD-184352	149		GAP_JUNCTION	261		monensin	47
VIRAL_MYOCARDITIS	1426		TG-101348	149		LEISHMANIA_INFECTION	259		pyrvinium	47
FOCAL_ADHESION	1418		veliparib	149		TYROSINE_METABOLISM	255		verapamil	47
GLYCOLYSIS_GLUCONEOGENESIS	1379		WYE-125132	149		VASCULAR_SMOOTH_MUSCLE_CONTRACTION	247		vincamine	47
CYTOSOLIC_DNA_SENSING_PATHWAY	1360		curcumin	148		VIRAL_MYOCARDITIS	239		cefazolin	46
VIBRIO_CHOLERAE_INFECTION	1360		dovitinib	148		ALLOGRAFT_REJECTION	237		etoposide	46
LYSOSOME	1334		fulvestrant	148		HISTIDINE_METABOLISM	228		isotretinoin	46
FATTY_ACID_METABOLISM	1326		linifanib	148		METABOLISM_OF_XENOBIOTICS_BY_CYTOCHROME_P450	210		methylbenzethonium chloride	46
VASCULAR_SMOOTH_MUSCLE_CONTRACTION	1318		PF-477736	148		TGF_BETA_SIGNALING_PATHWAY	210		nifedipine	46
HYPERTROPHIC_CARDIOMYOPATHY_HCM	1300		TPCA-1	148		ALDOSTERONE_REGULATED_SODIUM_REABSORPTION	204		ondansetron	46
RNA_POLYMERASE	1295		dabrafenib	147		AMYOTROPHIC_LATERAL_SCLEROSIS_ALS	196		pioglitazone	46
PEROXISOME	1279		fostamatinib	147		LONG_TERM_DEPRESSION	195		pizotifen	46
TYPE_I_DIABETES_MELLITUS	1232		nintedanib	147		MELANOMA	193		(-)-isoprenaline	45
AXON_GUIDANCE	1218		NVP-TAE684	147		TRYPTOPHAN_METABOLISM	189		acacetin	45
PROPANOATE_METABOLISM	1216		podophyllotoxin	147		GLYCINE_SERINE_AND_THREONINE_METABOLISM	179		AG-013608	45
PYRUVATE_METABOLISM	1210		tamoxifen	147		BASAL_CELL_CARCINOMA	175		alpha-ergocryptine	45
LEUKOCYTE_TRANSENDOTHELIAL_MIGRATION	1201		tanespimycin	147		NOD_LIKE_RECEPTOR_SIGNALING_PATHWAY	173		amphotericin B	45
MISMATCH_REPAIR	1178		torin-2	147		UBIQUITIN_MEDIATED_PROTEOLYSIS	171		betazole	45
BASAL_CELL_CARCINOMA	1168		azacitidine	146		SYSTEMIC_LUPUS_ERYTHEMATOSUS	169		betonicine	45
PPAR_SIGNALING_PATHWAY	1167		cyclosporin-a	146		ERBB_SIGNALING_PATHWAY	156		diprophylline	45
TIGHT_JUNCTION	1159		lapatinib	146		CELL_CYCLE	142		geldanamycin	45
BASE_EXCISION_REPAIR	1150		PF-04217903	146		REGULATION_OF_AUTOPHAGY	138		lisuride	45
PENTOSE_PHOSPHATE_PATHWAY	1129		BMS-345541	145		GLYCOSAMINOGLYCAN_BIOSYNTHESIS_HEPARAN_SULFATE	137		naproxen	45
BIOSYNTHESIS_OF_UNSATURATED_FATTY_ACIDS	1126		buparlisib	145		MELANOGENESIS	136		PNU-0251126	45
GLUTATHIONE_METABOLISM	1083		genistein	145		APOPTOSIS	134		bephenium hydroxynaphthoate	44
TYPE_II_DIABETES_MELLITUS	1075		menadione	145		RIG_I_LIKE_RECEPTOR_SIGNALING_PATHWAY	134		beta-escin	44
NUCLEOTIDE_EXCISION_REPAIR	1070		mocetinostat	145		NEUROTROPHIN_SIGNALING_PATHWAY	121		calcium folinate	44
PATHWAYS_IN_CANCER	1062		resveratrol	145		PROXIMAL_TUBULE_BICARBONATE_RECLAMATION	121		coralyne	44
B_CELL_RECEPTOR_SIGNALING_PATHWAY	1044		Y-27632	145		FC_EPSILON_RI_SIGNALING_PATHWAY	119		CP-320650-01	44
P53_SIGNALING_PATHWAY	1039		BMS-387032	144		SNARE_INTERACTIONS_IN_VESICULAR_TRANSPORT	119		dexamethasone	44
PORPHYRIN_AND_CHLOROPHYLL_METABOLISM	1020		dorsomorphin	144		PROSTATE_CANCER	114		ethoxyquin	44
ENDOCYTOSIS	1007		gemcitabine	144		DRUG_METABOLISM_OTHER_ENZYMES	112		lasalocid	44
DRUG_METABOLISM_OTHER_ENZYMES	1002		GW-843682X	144		PRION_DISEASES	112		methotrexate	44
ARACHIDONIC_ACID_METABOLISM	986		mepacrine	144		GLIOMA	110		metixene	44
GLYCINE_SERINE_AND_THREONINE_METABOLISM	981		raloxifene	144		ASCORBATE_AND_ALDARATE_METABOLISM	109		nifenazone	44
NOD_LIKE_RECEPTOR_SIGNALING_PATHWAY	974		BX-912	143		CARDIAC_MUSCLE_CONTRACTION	108		PHA-00745360	44
EPITHELIAL_CELL_SIGNALING_IN_HELICOBACTER_PYLORI_INFECTION	937		camptothecin	143		TOLL_LIKE_RECEPTOR_SIGNALING_PATHWAY	105		piperacetazine	44
UBIQUITIN_MEDIATED_PROTEOLYSIS	892		emetine	143		PHENYLALANINE_METABOLISM	104		syrosingopine	44
OOCYTE_MEIOSIS	888		foretinib	143		STEROID_BIOSYNTHESIS	102		6-bromoindirubin-3'-oxime	43
CYSTEINE_AND_METHIONINE_METABOLISM	857		PD-173074	143		GLYCEROLIPID_METABOLISM	101		cefamandole	43
TGF_BETA_SIGNALING_PATHWAY	851		quizartinib	143		SPHINGOLIPID_METABOLISM	95		diphenhydramine	43
FC_EPSILON_RI_SIGNALING_PATHWAY	831		tacedinaline	143		VEGF_SIGNALING_PATHWAY	94		etilefrine	43
CHRONIC_MYELOID_LEUKEMIA	819		forskolin	142		LONG_TERM_POTENTIATION	93		helveticoside	43
HOMOLOGOUS_RECOMBINATION	817		masitinib	142		P53_SIGNALING_PATHWAY	92		metergoline	43
AMINO_SUGAR_AND_NUCLEOTIDE_SUGAR_METABOLISM	796		PI-103	142		DORSO_VENTRAL_AXIS_FORMATION	91		minoxidil	43
BUTANOATE_METABOLISM	792		PLX-4720	142		B_CELL_RECEPTOR_SIGNALING_PATHWAY	85		mometasone	43
FC_GAMMA_R_MEDIATED_PHAGOCYTOSIS	790		temsirolimus	142		SPLICEOSOME	82		N6-methyladenosine	43
WNT_SIGNALING_PATHWAY	788		triciribine	142		OOCYTE_MEIOSIS	78		proadifen	43
NEUROTROPHIN_SIGNALING_PATHWAY	785		TWS-119	142		NOTCH_SIGNALING_PATHWAY	72		ritodrine	43
REGULATION_OF_ACTIN_CYTOSKELETON	758		tyrphostin-AG-1478	142		PHOSPHATIDYLINOSITOL_SIGNALING_SYSTEM	69		spiramycin	43
PROGESTERONE_MEDIATED_OOCYTE_MATURATION	751		WZ-4002	142		DNA_REPLICATION	64		3-hydroxy-DL-kynurenine	42
MELANOGENESIS	742		bosutinib	141		FC_GAMMA_R_MEDIATED_PHAGOCYTOSIS	64		acebutolol	42
APOPTOSIS	741		dexamethasone	141		ALPHA_LINOLENIC_ACID_METABOLISM	62		acemetacin	42
N_GLYCAN_BIOSYNTHESIS	739		GW-5074	141		PANCREATIC_CANCER	62		chlorcyclizine	42
ERBB_SIGNALING_PATHWAY	724		simvastatin	141		EPITHELIAL_CELL_SIGNALING_IN_HELICOBACTER_PYLORI_INFECTION	59		chlorpropamide	42
NITROGEN_METABOLISM	704		clomifene	140		GLYCOSAMINOGLYCAN_DEGRADATION	58		clomifene	42
ADIPOCYTOKINE_SIGNALING_PATHWAY	688		enzastaurin	140		PROGESTERONE_MEDIATED_OOCYTE_MATURATION	55		diloxanide	42
ARRHYTHMOGENIC_RIGHT_VENTRICULAR_CARDIOMYOPATHY_ARVC	685		itraconazole	140		ACUTE_MYELOID_LEUKEMIA	53		flurbiprofen	42
NOTCH_SIGNALING_PATHWAY	684		KU-55933	140		SMALL_CELL_LUNG_CANCER	53		griseofulvin	42
GLYCOSPHINGOLIPID_BIOSYNTHESIS_LACTO_AND_NEOLACTO_SERIES	669		NU-7441	140		CHRONIC_MYELOID_LEUKEMIA	52		guanabenz	42
PRION_DISEASES	658		parthenolide	140		HUNTINGTONS_DISEASE	50		hycanthone	42
ADHERENS_JUNCTION	657		pelitinib	140		FATTY_ACID_METABOLISM	49		mephentermine	42
GAP_JUNCTION	655		perhexiline	140		NICOTINATE_AND_NICOTINAMIDE_METABOLISM	47		naphazoline	42
INSULIN_SIGNALING_PATHWAY	647		PHA-665752	140		ARGININE_AND_PROLINE_METABOLISM	46		paromomycin	42
STARCH_AND_SUCROSE_METABOLISM	639		ABT-737	139		PORPHYRIN_AND_CHLOROPHYLL_METABOLISM	45		pentetic acid	42
PANCREATIC_CANCER	634		erlotinib	139		SELENOAMINO_ACID_METABOLISM	45		pentolonium	42
ONE_CARBON_POOL_BY_FOLATE	614		everolimus	139		ETHER_LIPID_METABOLISM	44		perhexiline	42
ARGININE_AND_PROLINE_METABOLISM	602		ibrutinib	139		TERPENOID_BACKBONE_BIOSYNTHESIS	43		tetryzoline	42
LYSINE_DEGRADATION	599		idarubicin	139		ALANINE_ASPARTATE_AND_GLUTAMATE_METABOLISM	41		atractyloside	41
FRUCTOSE_AND_MANNOSE_METABOLISM	593		tretinoin	139		BUTANOATE_METABOLISM	40		chenodeoxycholic acid	41
ABC_TRANSPORTERS	585		troglitazone	139		VASOPRESSIN_REGULATED_WATER_REABSORPTION	40		chlorhexidine	41
TYROSINE_METABOLISM	585		ZSTK-474	139		VALINE_LEUCINE_AND_ISOLEUCINE_DEGRADATION	38		chlorprothixene	41
VEGF_SIGNALING_PATHWAY	576		BMS-777607	138		ALZHEIMERS_DISEASE	37		clotrimazole	41
PHOSPHATIDYLINOSITOL_SIGNALING_SYSTEM	570		linsitinib	138		GLYCOLYSIS_GLUCONEOGENESIS	36		CP-690334-01	41
INOSITOL_PHOSPHATE_METABOLISM	567		NVP-BGJ398	138		RENAL_CELL_CARCINOMA	36		etiocholanolone	41
PURINE_METABOLISM	555		paclitaxel	138		AMINOACYL_TRNA_BIOSYNTHESIS	35		glycopyrronium bromide	41
TRYPTOPHAN_METABOLISM	546		pazopanib	138		GLYCEROPHOSPHOLIPID_METABOLISM	34		karakoline	41
GLYCOSAMINOGLYCAN_DEGRADATION	540		trametinib	138		ONE_CARBON_POOL_BY_FOLATE	34		lanatoside C	41
ALANINE_ASPARTATE_AND_GLUTAMATE_METABOLISM	537		triptolide	138		PROTEASOME	33		mephenesin	41
BLADDER_CANCER	524		AT7867	137		STARCH_AND_SUCROSE_METABOLISM	33		metanephrine	41
GNRH_SIGNALING_PATHWAY	511		cycloheximide	137		OXIDATIVE_PHOSPHORYLATION	31		moxisylyte	41
SMALL_CELL_LUNG_CANCER	496		epirubicin	137		BIOSYNTHESIS_OF_UNSATURATED_FATTY_ACIDS	30		pirenperone	41
COLORECTAL_CANCER	491		motesanib	137		FRUCTOSE_AND_MANNOSE_METABOLISM	27		prednisolone	41
GLYCOSAMINOGLYCAN_BIOSYNTHESIS_CHONDROITIN_SULFATE	490		roscovitine	137		GLYCOSAMINOGLYCAN_BIOSYNTHESIS_CHONDROITIN_SULFATE	27		prilocaine	41
ACUTE_MYELOID_LEUKEMIA	485		SB-216763	137		AMINO_SUGAR_AND_NUCLEOTIDE_SUGAR_METABOLISM	26		profenamine	41
RENIN_ANGIOTENSIN_SYSTEM	480		SB-525334	137		CYSTEINE_AND_METHIONINE_METABOLISM	26		strophanthidin	41
GLYCOSYLPHOSPHATIDYLINOSITOL_GPI_ANCHOR_BIOSYNTHESIS	477		serdemetan	137		BETA_ALANINE_METABOLISM	25		suloctidil	41
MELANOMA	474		YM-201636	137		BLADDER_CANCER	24		tinidazole	41
PROSTATE_CANCER	474		alvespimycin	136		CYTOSOLIC_DNA_SENSING_PATHWAY	23		velnacrine	41
GLYCOSAMINOGLYCAN_BIOSYNTHESIS_HEPARAN_SULFATE	472		atorvastatin	136		NON_SMALL_CELL_LUNG_CANCER	23		3-acetamidocoumarin	40
RENAL_CELL_CARCINOMA	437		BIX-01294	136		BASE_EXCISION_REPAIR	22		baclofen	40
ETHER_LIPID_METABOLISM	420		BIX-02189	136		O_GLYCAN_BIOSYNTHESIS	22		clomipramine	40
BASAL_TRANSCRIPTION_FACTORS	416		EX-527	136		PANTOTHENATE_AND_COA_BIOSYNTHESIS	22		dihydroergotamine	40
LONG_TERM_DEPRESSION	404		FR-180204	136		PENTOSE_AND_GLUCURONATE_INTERCONVERSIONS	22		dimenhydrinate	40
GLYCEROLIPID_METABOLISM	401		mebendazole	136		PATHOGENIC_ESCHERICHIA_COLI_INFECTION	21		fenoterol	40
SELENOAMINO_ACID_METABOLISM	401		OSI-930	136		PEROXISOME	21		foliosidine	40
SNARE_INTERACTIONS_IN_VESICULAR_TRANSPORT	393		pyrazolanthrone	136		PROPANOATE_METABOLISM	21		indoprofen	40
GLYCEROPHOSPHOLIPID_METABOLISM	386		SN-38	136		INOSITOL_PHOSPHATE_METABOLISM	19		loxapine	40
ENDOMETRIAL_CANCER	371		teniposide	136		PYRUVATE_METABOLISM	18		meclozine	40
GALACTOSE_METABOLISM	347		AT-9283	135		LYSINE_DEGRADATION	15		merbromin	40
NICOTINATE_AND_NICOTINAMIDE_METABOLISM	347		calcitriol	135		PYRIMIDINE_METABOLISM	15		metoprolol	40
THYROID_CANCER	346		panobinostat	135		PARKINSONS_DISEASE	14		minocycline	40
GLIOMA	337		pimozide	135		VIBRIO_CHOLERAE_INFECTION	14		myosmine	40
VASOPRESSIN_REGULATED_WATER_REABSORPTION	333		sulforaphane	135		HOMOLOGOUS_RECOMBINATION	13		nitrofurantoin	40
DORSO_VENTRAL_AXIS_FORMATION	327		vinblastine	135		NUCLEOTIDE_EXCISION_REPAIR	13		nomifensine	40
ALDOSTERONE_REGULATED_SODIUM_REABSORPTION	317		brivanib	134		CITRATE_CYCLE_TCA_CYCLE	12		orphenadrine	40
PROXIMAL_TUBULE_BICARBONATE_RECLAMATION	311		CGK-733	134		THYROID_CANCER	12		oxolamine	40
MTOR_SIGNALING_PATHWAY	310		KU-60019	134		GALACTOSE_METABOLISM	11		phenformin	40
BETA_ALANINE_METABOLISM	303		NSC-632839	134		MTOR_SIGNALING_PATHWAY	10		podophyllotoxin	40
O_GLYCAN_BIOSYNTHESIS	297		PF-431396	134		PURINE_METABOLISM	10		prednisone	40
NON_SMALL_CELL_LUNG_CANCER	285		rosiglitazone	134		COLORECTAL_CANCER	9		Prestwick-674	40
LONG_TERM_POTENTIATION	271		Y-39983	134		ENDOMETRIAL_CANCER	9		resveratrol	40
AMYOTROPHIC_LATERAL_SCLEROSIS_ALS	251		amiodarone	133		RNA_POLYMERASE	9		tamoxifen	40
PHENYLALANINE_METABOLISM	231		D-4476	133		PROTEIN_EXPORT	8		thalidomide	40
HISTIDINE_METABOLISM	217		doramapimod	133		GLYCOSYLPHOSPHATIDYLINOSITOL_GPI_ANCHOR_BIOSYNTHESIS	7		tolazamide	40
SPHINGOLIPID_METABOLISM	214		homoharringtonine	133		GLUTATHIONE_METABOLISM	6		tolnaftate	40
PENTOSE_AND_GLUCURONATE_INTERCONVERSIONS	0		ZM-447439	133		BASAL_TRANSCRIPTION_FACTORS	4		alclometasone	39
ASCORBATE_AND_ALDARATE_METABOLISM	0		amsacrine	132		RNA_DEGRADATION	4		ampyrone	39
PRIMARY_BILE_ACID_BIOSYNTHESIS	0		CD-437	132		PENTOSE_PHOSPHATE_PATHWAY	3		azathioprine	39
VALINE_LEUCINE_AND_ISOLEUCINE_BIOSYNTHESIS	0		mitomycin-c	132		N_GLYCAN_BIOSYNTHESIS	2		benzamil	39
TAURINE_AND_HYPOTAURINE_METABOLISM	0		penfluridol	132		MISMATCH_REPAIR	1		benzathine benzylpenicillin	39
OTHER_GLYCAN_DEGRADATION	0		PX-12	132					citiolone	39
GLYCOSAMINOGLYCAN_BIOSYNTHESIS_KERATAN_SULFATE	0		ruxolitinib	132					dehydrocholic acid	39
ALPHA_LINOLENIC_ACID_METABOLISM	0		trifluoperazine	132					diethylstilbestrol	39
GLYCOSPHINGOLIPID_BIOSYNTHESIS_GLOBO_SERIES	0		valdecoxib	132					dihydroergocristine	39
GLYCOSPHINGOLIPID_BIOSYNTHESIS_GANGLIO_SERIES	0		CHIR-99021	131					dinoprostone	39
GLYOXYLATE_AND_DICARBOXYLATE_METABOLISM	0		etoposide	131					diphenylpyraline	39
RIBOFLAVIN_METABOLISM	0		pyrvinium-pamoate	131					enalapril	39
PANTOTHENATE_AND_COA_BIOSYNTHESIS	0		rilmenidine	131					etidronic acid	39
FOLATE_BIOSYNTHESIS	0		SB-203580	131					fenoprofen	39
TERPENOID_BACKBONE_BIOSYNTHESIS	0		SU-11274	131					finasteride	39
LIMONENE_AND_PINENE_DEGRADATION	0		tolazamide	131					flunisolide	39
SULFUR_METABOLISM	0		toremifene	131					gibberellic acid	39
NON_HOMOLOGOUS_END_JOINING	0		flutamide	130					hemicholinium	39
CIRCADIAN_RHYTHM_MAMMAL	0		NVP-AUY922	130					ikarugamycin	39
			PCI-34051	130					isocarboxazid	39
			Ro-28-1675	130					lidocaine	39
			SAR-245409	130					mexiletine	39
			SGX523	130					nalidixic acid	39
			YM-155	130					oxaprozin	39
			ABT-751	129					phenazopyridine	39
			bucladesine	129					serotonin	39
			fluphenazine	129					sulfadiazine	39
			MGCD-265	129					tacrine	39
			mycophenolic-acid	129					thiamazole	39
			pifithrin-mu	129					triamterene	39
			ponatinib	129					trifluridine	39
			TAK-715	129					trimipramine	39
			barasertib-HQPA	128					3-acetylcoumarin	38
			danazol	128					6-benzylaminopurine	38
			medrysone	128					bepridil	38
			midostaurin	128					chlormezanone	38
			valproic-acid	128					clenbuterol	38
			artesunate	127					clonidine	38
			GDC-0879	127					dantrolene	38
			idelalisib	127					dicoumarol	38
			lasalocid	127					digoxigenin	38
			PAC-1	127					domperidone	38
			brefeldin-a	126					eldeline	38
			fenretinide	126					etanidazole	38
			floxuridine	126					ethotoin	38
			iniparib	126					felodipine	38
			LE-135	126					fludroxycortide	38
			lovastatin	126					flufenamic acid	38
			NSC-95397	126					fluorometholone	38
			parbendazole	126					hydroquinine	38
			PK-11195	126					isocorydine	38
			vincristine	126					ketoprofen	38
			digoxin	125					mestranol	38
			JNJ-38877605	125					miconazole	38
			rolipram	125					myricetin	38
			SB-225002	125					orciprenaline	38
			tacrolimus	125					pempidine	38
			VX-745	125					pergolide	38
			BAX-channel-blocker	124					PHA-00851261E	38
			capsaicin	124					practolol	38
			CD-1530	124					prazosin	38
			CGS-15943	124					Prestwick-692	38
			clonidine	124					quipazine	38
			FK-866	124					riluzole	38
			methylene-blue	124					sulfadimethoxine	38
			SB-239063	124					thiamphenicol	38
			SKI-II	124					thiethylperazine	38
			TGX-221	124					tolbutamide	38
			tubastatin-a	124					zimeldine	38
			AG-14361	123					aconitine	37
			CP-724714	123					adiphenine	37
			ixazomib	123					altretamine	37
			tosedostat	123					amiprilose	37
			cediranib	122					astemizole	37
			fluspirilene	122					biperiden	37
			indirubin	122					bucladesine	37
			irinotecan	122					cefmetazole	37
			lestaurtinib	122					ciprofloxacin	37
			nifedipine	122					dextromethorphan	37
			sertraline	122					dicycloverine	37
			colchicine	121					enilconazole	37
			D-64131	121					equilin	37
			dacinostat	121					eticlopride	37
			lonidamine	121					fenspiride	37
			nutlin-3	121					homatropine	37
			cytochalasin-b	120					hydrochlorothiazide	37
			decitabine	120					hymecromone	37
			docetaxel	120					indapamide	37
			gossypol	120					iocetamic acid	37
			imatinib	120					kawain	37
			ingenol-mebutate	120					lynestrenol	37
			lenalidomide	120					mepenzolate bromide	37
			minoxidil	120					neomycin	37
			NU-7026	120					oxedrine	37
			oligomycin-a	120					oxyphenbutazone	37
			pitavastatin	120					phenylpropanolamine	37
			quiflapon	120					prasterone	37
			TW-37	120					prenylamine	37
			U-0126	120					Prestwick-664	37
			altrenogest	119					progesterone	37
			aminopurvalanol-a	119					rifabutin	37
			BMS-536924	119					sulfaguanidine	37
			danusertib	119					sulfamerazine	37
			PIK-75	119					sulfanilamide	37
			progesterone	119					tetramisole	37
			rucaparib	119					thioproperazine	37
			tyrphostin-A9	119					5194442	36
			verapamil	119					abamectin	36
			albendazole	118					AG-028671	36
			calpeptin	118					amoxicillin	36
			dinaciclib	118					amrinone	36
			doxepin	118					azacyclonol	36
			estriol	118					berberine	36
			loperamide	118					bergenin	36
			MK-5108	118					cefoperazone	36
			ouabain	118					clidinium bromide	36
			promazine	118					clindamycin	36
			sildenafil	118					dapsone	36
			zardaverine	118					diclofenac	36
			paroxetine	117					digitoxigenin	36
			pinacidil	117					dipyridamole	36
			PNU-74654	117					famotidine	36
			temozolomide	117					fenbufen	36
			zileuton	117					fluspirilene	36
			ZM-336372	117					guanfacine	36
			10-DEBC	116					hexetidine	36
			endo-IWR-1	116					idoxuridine	36
			gestrinone	116					iproniazid	36
			navitoclax	116					isoetarine	36
			PD-98059	116					ketoconazole	36
			pravastatin	116					lithocholic acid	36
			riluzole	116					mefloquine	36
			scriptaid	116					megestrol	36
			terbinafine	116					methazolamide	36
			barasertib	115					moracizine	36
			BMS-299897	115					N-acetylmuramic acid	36
			dolastatin-10	115					nadide	36
			finasteride	115					nalbuphine	36
			GSK-3-inhibitor-IX	115					nefopam	36
			latrunculin-b	115					netilmicin	36
			nicardipine	115					nitrendipine	36
			nocodazole	115					nocodazole	36
			orteronel	115					nortriptyline	36
			OSI-027	115					PF-00562151-00	36
			testosterone	115					pimozide	36
			topotecan	115					pindolol	36
			BAY-11-7082	114					pirenzepine	36
			mibefradil	114					PNU-0230031	36
			raclopride	114					Prestwick-665	36
			selamectin	114					procaine	36
			triclosan	114					promazine	36
			AS-703026	113					racecadotril	36
			L-690330	113					S-propranolol	36
			labetalol	113					sodium phenylbutyrate	36
			mifepristone	113					solasodine	36
			mubritinib	113					tonzonium bromide	36
			PF-750	113					triamcinolone	36
			tioguanine	113					ursolic acid	36
			amoxapine	112					vancomycin	36
			bromocriptine	112					vinburnine	36
			enzalutamide	112					0179445-0000	35
			suloctidil	112					5155877	35
			AM-580	111					adenosine phosphate	35
			bardoxolone-methyl	111					ampicillin	35
			beclomethasone-dipropionate	111					azlocillin	35
			erastin	111					aztreonam	35
			FGIN-1-27	111					bacampicillin	35
			GW-405833	111					bisoprolol	35
			mirtazapine	111					brinzolamide	35
			NSC-3852	111					bupropion	35
			thiostrepton	111					butacaine	35
			ursolic-acid	111					cefalotin	35
			ZK-93423	111					cefotetan	35
			amcinonide	110					co-dergocrine mesilate	35
			amlodipine	110					colforsin	35
			efavirenz	110					colistin	35
			ENMD-2076	110					demeclocycline	35
			hydrocortisone	110					deptropine	35
			imiquimod	110					dizocilpine	35
			tyrphostin-AG-879	110					doxycycline	35
			chlorpromazine	109					droperidol	35
			cobimetinib	109					dropropizine	35
			ipratropium	109					fenbendazole	35
			ivermectin	109					florfenicol	35
			mevastatin	109					gelsemine	35
			necrostatin-1	109					guaifenesin	35
			prochlorperazine	109					heliotrine	35
			thiomersal	109					hesperidin	35
			tigecycline	109					hexamethonium bromide	35
			anandamide	108					homochlorcyclizine	35
			antimycin-a	108					ifenprodil	35
			carbamazepine	108					iopamidol	35
			chloroxine	108					levcycloserine	35
			deoxycholic-acid	108					levobunolol	35
			elesclomol	108					lomefloxacin	35
			ethinyl-estradiol	108					lycorine	35
			nimodipine	108					medrysone	35
			nitrendipine	108					mefenamic acid	35
			pevonedistat	108					nadolol	35
			pregnenolone	108					nafcillin	35
			quercetin	108					naloxone	35
			tranylcypromine	108					noscapine	35
			amitriptyline	107					paclitaxel	35
			chloroquine	107					PHA-00767505E	35
			colforsin-daproate	107					piperacillin	35
			dextromethorphan	107					proglumide	35
			etomoxir	107					propranolol	35
			metergoline	107					quinpirole	35
			PJ-34	107					ranitidine	35
			scopolamine	107					remoxipride	35
			tranilast	107					saquinavir	35
			auranofin	106					sisomicin	35
			chlorambucil	106					sparteine	35
			chlorphenamine	106					stachydrine	35
			etodolac	106					streptozocin	35
			oxaprozin	106					sulfafurazole	35
			PD-407824	106					terfenadine	35
			piceatannol	106					triflupromazine	35
			pimavanserin	106					trimethobenzamide	35
			primaquine	106					vidarabine	35
			puromycin	106					vitexin	35
			SB-590885	106					yohimbine	35
			XL-147	106					(+)-isoprenaline	34
			alisertib	105					10-methoxyharmalan	34
			budesonide	105					aceclofenac	34
			cytarabine	105					altizide	34
			diltiazem	105					amoxapine	34
			glimepiride	105					antimycin A	34
			HMN-214	105					ascorbic acid	34
			moxonidine	105					azaperone	34
			olmesartan	105					benzonatate	34
			phenazone	105					bisacodyl	34
			phenethyl-isothiocyanate	105					bromocriptine	34
			ticlopidine	105					bromopride	34
			triflupromazine	105					bufexamac	34
			16,16-dimethylprostaglandin-e2	104					carbenoxolone	34
			benzbromarone	104					citalopram	34
			clofarabine	104					clebopride	34
			deforolimus	104					clioquinol	34
			fluorometholone	104					clorgiline	34
			GR-127935	104					cotinine	34
			ozagrel	104					cyclizine	34
			ropinirole	104					cyclopentolate	34
			SIB-1893	104					cyproheptadine	34
			vinorelbine	104					demecarium bromide	34
			anisomycin	103					dicloxacillin	34
			batimastat	103					diflunisal	34
			celecoxib	103					dinoprost	34
			dihydroergocristine	103					eucatropine	34
			donepezil	103					flucytosine	34
			fipronil	103					flupentixol	34
			imipramine	103					flutamide	34
			losartan	103					folic acid	34
			NSC-23766	103					glycocholic acid	34
			phenothiazine	103					halcinonide	34
			quinidine	103					isoniazid	34
			RITA	103					ivermectin	34
			yohimbine	103					mebhydrolin	34
			3-amino-benzamide	102					meclofenamic acid	34
			carbenoxolone	102					metrizamide	34
			fludroxycortide	102					minaprine	34
			mestranol	102					molsidomine	34
			methoxsalen	102					monastrol	34
			nalbuphine	102					MS-275	34
			niacin	102					mycophenolic acid	34
			noretynodrel	102					neostigmine bromide	34
			orlistat	102					niclosamide	34
			phloretin	102					niflumic acid	34
			thalidomide	102					nifuroxazide	34
			TTNPB	102					octopamine	34
			bendroflumethiazide	101					ornidazole	34
			BMS-754807	101					oxantel	34
			cerulenin	101					oxolinic acid	34
			diclofenac	101					pargyline	34
			exemestane	101					pivmecillinam	34
			fdcyd	101					Prestwick-642	34
			rimcazole	101					Prestwick-675	34
			sertindole	101					propoxycaine	34
			trimipramine	101					protriptyline	34
			warfarin	101					proxyphylline	34
			XAV-939	101					ramifenazone	34
			BIBR-1532	100					salbutamol	34
			kenpaullone	100					scopolamine	34
			metoclopramide	100					scopolamine N-oxide	34
			naloxone	100					sertaconazole	34
			norgestrel	100					succinylsulfathiazole	34
			rociletinib	100					testosterone	34
			amiloride	99					tetracycline	34
			butaclamol	99					tetraethylenepentamine	34
			cabazitaxel	99					tetrahydroalstonine	34
			cimetidine	99					thiocolchicoside	34
			erythromycin	99					thioperamide	34
			evodiamine	99					tocainide	34
			LFM-A13	99					tyloxapol	34
			maraviroc	99					zalcitabine	34
			methotrexate	99					zoxazolamine	34
			naltrexone	99					2-aminobenzenesulfonamide	33
			NSC-663284	99					4-hydroxyphenazone	33
			orantinib	99					alfuzosin	33
			praziquantel	99					allantoin	33
			protriptyline	99					benzbromarone	33
			purmorphamine	99					bupivacaine	33
			RS-23597-190	99					butoconazole	33
			semaxanib	99					captopril	33
			trazodone	99					cefaclor	33
			acarbose	98					chlorphenesin	33
			balsalazide	98					cisapride	33
			bisacodyl	98					corbadrine	33
			cladribine	98					cortisone	33
			clozapine	98					diethylcarbamazine	33
			defactinib	98					diflorasone	33
			dexniguldipine	98					dioxybenzone	33
			diflunisal	98					dobutamine	33
			dilazep	98					dorzolamide	33
			estrone	98					epiandrosterone	33
			genz-644282	98					epitiostanol	33
			GNF-2	98					erythromycin	33
			KI-8751	98					etamsylate	33
			levonorgestrel	98					flucloxacillin	33
			loxapine	98					furaltadone	33
			maprotiline	98					glafenine	33
			meisoindigo	98					hydralazine	33
			oxfendazole	98					hydrastinine	33
			pioglitazone	98					imipramine	33
			racecadotril	98					isoxicam	33
			sitagliptin	98					lisinopril	33
			spiperone	98					loracarbef	33
			zebularine	98					metronidazole	33
			amonafide	97					mifepristone	33
			andarine	97					moroxydine	33
			AR-A014418	97					N-acetyl-L-leucine	33
			azathioprine	97					naftidrofuryl	33
			bumetanide	97					naltrexone	33
			calcipotriol	97					PF-01378883-00	33
			dantrolene	97					physostigmine	33
			enalapril	97					picotamide	33
			eplerenone	97					pinacidil	33
			famciclovir	97					piretanide	33
			methazolamide	97					Prestwick-1085	33
			naphazoline	97					Prestwick-682	33
			NNC-55-0396	97					procarbazine	33
			obatoclax	97					puromycin	33
			oxiconazole	97					pyrimethamine	33
			refametinib	97					R-atenolol	33
			stavudine	97					rottlerin	33
			tamibarotene	97					solanine	33
			UK-356618	97					sulfachlorpyridazine	33
			vanoxerine	97					sulpiride	33
			atovaquone	96					tenoxicam	33
			bithionol	96					terconazole	33
			bruceantin	96					tolazoline	33
			CI-976	96					tolfenamic acid	33
			darapladib	96					tolmetin	33
			delanzomib	96					tropicamide	33
			fenbendazole	96					vinpocetine	33
			fludarabine	96					xylazine	33
			lacidipine	96					5279552	32
			meclofenamic-acid	96					adrenosterone	32
			moxifloxacin	96					benserazide	32
			NU-1025	96					betulinic acid	32
			oprozomib	96					butamben	32
			pantoprazole	96					cefepime	32
			pemetrexed	96					ceforanide	32
			pentamidine	96					chloropyramine	32
			pidotimod	96					chlortetracycline	32
			piroxicam	96					clofazimine	32
			PP-2	96					cloxacillin	32
			risperidone	96					copper sulfate	32
			rosuvastatin	96					crotamiton	32
			trimethobenzamide	96					cyclobenzaprine	32
			valrubicin	96					diclofenamide	32
			zonisamide	96					diphemanil metilsulfate	32
			alprostadil	95					doxylamine	32
			anagrelide	95					dyclonine	32
			azithromycin	95					ethambutol	32
			cisapride	95					etynodiol	32
			citalopram	95					fluoxetine	32
			CL-218872	95					ganciclovir	32
			dienestrol	95					heptaminol	32
			flunisolide	95					isopropamide iodide	32
			ifosfamide	95					josamycin	32
			JTC-801	95					letrozole	32
			ketorolac	95					lobeline	32
			lofexidine	95					lomustine	32
			luteolin	95					lovastatin	32
			methiazole	95					maprotiline	32
			mycophenolate-mofetil	95					mephenytoin	32
			ornidazole	95					metampicillin	32
			penciclovir	95					metitepine	32
			PF-3845	95					mianserin	32
			pizotifen	95					monobenzone	32
			tramadol	95					nabumetone	32
			aphidicolin	94					naftifine	32
			bifonazole	94					nicergoline	32
			BIIB021	94					niridazole	32
			caffeine	94					norethisterone	32
			fluoxetine	94					norfloxacin	32
			idebenone	94					oxprenolol	32
			irbesartan	94					pentoxifylline	32
			ketotifen	94					pentoxyverine	32
			m-3M3FBS	94					pregnenolone	32
			mesoridazine	94					propafenone	32
			mitiglinide	94					ribavirin	32
			pentobarbital	94					rilmenidine	32
			pilocarpine	94					rimexolone	32
			piretanide	94					spectinomycin	32
			propafenone	94					spiradoline	32
			reserpine	94					terazosin	32
			ritonavir	94					tetrandrine	32
			RS-39604	94					tiratricol	32
			selegiline	94					tribenoside	32
			spironolactone	94					trimethadione	32
			thiothixene	94					troleandomycin	32
			volasertib	94					tropine	32
			zaprinast	94					zuclopenthixol	32
			anastrozole	93					(-)-atenolol	31
			betamethasone	93					aciclovir	31
			bicalutamide	93					albendazole	31
			bifemelane	93					calycanthine	31
			busulfan	93					canadine	31
			carfilzomib	93					cimetidine	31
			desoxypeganine	93					cyclopenthiazide	31
			diethylstilbestrol	93					debrisoquine	31
			diphenyleneiodonium	93					desipramine	31
			flavoxate	93					diazoxide	31
			haloperidol	93					esculin	31
			hexachlorophene	93					etamivan	31
			hymecromone	93					ethaverine	31
			indibulin	93					ethisterone	31
			meloxicam	93					etofylline	31
			metronidazole	93					flumequine	31
			nateglinide	93					fluocinonide	31
			nicergoline	93					furazolidone	31
			norethindrone	93					furosemide	31
			omeprazole	93					gabapentin	31
			ondansetron	93					guanadrel	31
			pifithrin-alpha	93					harmalol	31
			ranitidine	93					harpagoside	31
			sulfafurazole	93					homosalate	31
			tioconazole	93					hydroxyzine	31
			tolbutamide	93					hyoscyamine	31
			triamcinolone	93					kanamycin	31
			tubocurarine	93					labetalol	31
			Y-27152	93					levamisole	31
			acyclovir	92					meclocycline	31
			atomoxetine	92					meptazinol	31
			aurora-a-inhibitor-i	92					mepyramine	31
			BIBX-1382	92					methocarbamol	31
			CGP-53353	92					metolazone	31
			CGP-57380	92					mitoxantrone	31
			CGP-71683	92					nizatidine	31
			ciglitazone	92					noretynodrel	31
			cilomilast	92					nystatin	31
			clofazimine	92					ofloxacin	31
			clomipramine	92					pentamidine	31
			clotrimazole	92					phenazone	31
			cyproheptadine	92					phenelzine	31
			digitoxin	92					pheneticillin	31
			equilin	92					pheniramine	31
			equol	92					pirlindole	31
			fenoldopam	92					pramocaine	31
			flumatinib	92					Prestwick-685	31
			flunarizine	92					Prestwick-860	31
			ketoprofen	92					probenecid	31
			lomitapide	92					propofol	31
			maxacalcitol	92					propylthiouracil	31
			nortriptyline	92					pyrithyldione	31
			oxibendazole	92					rescinnamine	31
			rimonabant	92					retrorsine	31
			rivaroxaban	92					rifampicin	31
			ryuvidine	92					rofecoxib	31
			sulpiride	92					salsolidin	31
			3,3'-diindolylmethane	91					SR-95531	31
			alaproclate	91					sulfabenzamide	31
			amifostine	91					sulfacetamide	31
			benzthiazide	91					sulfadimidine	31
			benzydamine	91					sulfamethoxypyridazine	31
			cinanserin	91					sulfamonomethoxine	31
			diphenidol	91					telenzepine	31
			ebselen	91					tiaprofenic acid	31
			fenticonazole	91					timolol	31
			lidoflazine	91					trimethoprim	31
			medetomidine	91					triprolidine	31
			moclobemide	91					urapidil	31
			naproxen	91					15(S)-15-methylprostaglandin E2	30
			NVP-AEW541	91					adipiodone	30
			olanzapine	91					alverine	30
			oxatomide	91					amikacin	30
			PD-102807	91					aminophenazone	30
			phenformin	91					amiodarone	30
			prazosin	91					amylocaine	30
			T-0901317	91					arecoline	30
			tetrahydrouridine	91					bambuterol	30
			thiocolchicoside	91					bendroflumethiazide	30
			tofacitinib	91					benzethonium chloride	30
			acetylcysteine	90					benzydamine	30
			arctigenin	90					benzylpenicillin	30
			caffeic-acid	90					betahistine	30
			doxapram	90					biotin	30
			econazole	90					cefixime	30
			formoterol	90					ceftazidime	30
			ixabepilone	90					cefuroxime	30
			mepivacaine	90					Chicago Sky Blue 6B	30
			naftidrofuryl	90					chlorzoxazone	30
			nefiracetam	90					cinchocaine	30
			nonoxynol-9	90					clemastine	30
			piperidolate	90					clobetasol	30
			pramipexole	90					cycloserine	30
			resminostat	90					cyproterone	30
			simeprevir	90					denatonium benzoate	30
			telmisartan	90					dihydrostreptomycin	30
			AG-490	89					disulfiram	30
			atipamezole	89					doxepin	30
			berberine	89					edrophonium chloride	30
			carbinoxamine	89					etacrynic acid	30
			carvedilol	89					flunarizine	30
			duloxetine	89					fluvoxamine	30
			fluvoxamine	89					fursultiamine	30
			histamine	89					gallamine triethiodide	30
			ispinesib	89					iohexol	30
			linezolid	89					isoxsuprine	30
			metoprolol	89					isradipine	30
			pentoxifylline	89					kaempferol	30
			picotamide	89					lobelanidine	30
			pyrimethamine	89					lorglumide	30
			quinapril	89					mimosine	30
			raltitrexed	89					nimesulide	30
			rizatriptan	89					nimodipine	30
			thioguanine	89					nitrofural	30
			tomelukast	89					norcyclobenzaprine	30
			valsartan	89					ozagrel	30
			voriconazole	89					PF-00539745-00	30
			voxtalisib	89					piribedil	30
			Y-26763	89					pirinixic acid	30
			YC-1	89					Prestwick-1100	30
			7-nitroindazole	88					Prestwick-857	30
			adapalene	88					Prestwick-981	30
			amikacin	88					Prestwick-984	30
			amodiaquine	88					pridinol	30
			benazepril	88					quinisocaine	30
			cabozantinib	88					ribostamycin	30
			dicloxacillin	88					ricinine	30
			febuxostat	88					sulfaquinoxaline	30
			isradipine	88					sulfathiazole	30
			JZL-184	88					tiabendazole	30
			ketoconazole	88					tridihexethyl	30
			levocabastine	88					trioxysalen	30
			lopinavir	88					W-13	30
			mestinon	88					withaferin A	30
			methylnaltrexone	88					(-)-MK-801	29
			nefazodone	88					(+)-chelidonine	29
			perampanel	88					0198306-0000	29
			perindopril	88					5707885	29
			pralatrexate	88					alexidine	29
			probenecid	88					alfadolone	29
			procaterol	88					alimemazine	29
			rimexolone	88					alpha-yohimbine	29
			saquinavir	88					aminohippuric acid	29
			SB-431542	88					antazoline	29
			tacrine	88					apramycin	29
			alda-1	87					arcaine	29
			apigenin	87					benfluorex	29
			benzamil	87					bretylium tosilate	29
			biperiden	87					bumetanide	29
			budipine	87					butirosin	29
			buspirone	87					C-75	29
			cholic-acid	87					carteolol	29
			diazoxide	87					cefapirin	29
			dosulepin	87					cefotaxime	29
			epothilone-b	87					cefoxitin	29
			hydroflumethiazide	87					chlorambucil	29
			istaroxime	87					cinoxacin	29
			lamivudine	87					clemizole	29
			miglitol	87					clorsulon	29
			molsidomine	87					convolamine	29
			noscapine	87					cyclic adenosine monophosphate	29
			PP-1	87					delsoline	29
			sonidegib	87					dequalinium chloride	29
			telotristat	87					dilazep	29
			tetrabenazine	87					dimethadione	29
			zaldaride	87					epirizole	29
			acivicin	86					ergocalciferol	29
			benzylpenicillin	86					ethionamide	29
			BMS-191011	86					famprofazone	29
			BMY-14802	86					fipexide	29
			butoconazole	86					flumetasone	29
			cabergoline	86					fluvastatin	29
			formestane	86					fosfosal	29
			FPL-64176	86					gabexate	29
			gatifloxacin	86					gemfibrozil	29
			gemfibrozil	86					glimepiride	29
			glipizide	86					gliquidone	29
			GW-501516	86					harmol	29
			IKK-16	86					hesperetin	29
			inositol	86					imidurea	29
			methocarbamol	86					ketorolac	29
			naftopidil	86					khellin	29
			physostigmine	86					leflunomide	29
			pirarubicin	86					levodopa	29
			resorcinol	86					levothyroxine sodium	29
			SJ-172550	86					lysergol	29
			sofosbuvir	86					mafenide	29
			triclabendazole	86					mebeverine	29
			17-hydroxyprogesterone-caproate	85					meglumine	29
			ambroxol	85					mepacrine	29
			bemegride	85					meprylcaine	29
			bisoprolol	85					methoxamine	29
			BNTX	85					methylergometrine	29
			desipramine	85					methylprednisolone	29
			ezetimibe	85					metoclopramide	29
			flecainide	85					midodrine	29
			ganetespib	85					nicardipine	29
			granisetron	85					nipecotic acid	29
			honokiol	85					orlistat	29
			iloprost	85					ouabain	29
			isoliquiritigenin	85					palmatine	29
			letrozole	85					paracetamol	29
			meptazinol	85					phenacetin	29
			metformin	85					phensuximide	29
			myricetin	85					pilocarpine	29
			phentolamine	85					pralidoxime	29
			propylthiouracil	85					praziquantel	29
			roquinimex	85					Prestwick-689	29
			taselisib	85					Prestwick-920	29
			terreic-acid-(-)	85					riboflavin	29
			tiabendazole	85					rolipram	29
			timofibrate	85					rotenone	29
			trimebutine	85					SC-19220	29
			ZK-164015	85					selegiline	29
			zolpidem	85					SR-95639A	29
			adarotene	84					STOCK1N-35874	29
			butein	84					sulfametoxydiazine	29
			cevimeline	84					sulfapyridine	29
			CGS-20625	84					sulfasalazine	29
			dapivirine	84					tranexamic acid	29
			disopyramide	84					tranylcypromine	29
			disulfiram	84					valinomycin	29
			dofequidar	84					zardaverine	29
			dopamine	84					(+/-)-catechin	28
			etacrynic-acid	84					0316684-0000	28
			fluvastatin	84					3-nitropropionic acid	28
			gliquidone	84					5253409	28
			griseofulvin	84					acetazolamide	28
			GW-4064	84					ajmaline	28
			halcinonide	84					bacitracin	28
			hypericin	84					benzocaine	28
			JTE-907	84					bethanechol	28
			ketanserin	84					bezafibrate	28
			levetiracetam	84					buspirone	28
			ofloxacin	84					calcium pantothenate	28
			perphenazine	84					capsaicin	28
			promethazine	84					carbinoxamine	28
			purvalanol-a	84					cefalexin	28
			romidepsin	84					cefsulodin	28
			SB-218078	84					chloropyrazine	28
			siguazodan	84					chlortalidone	28
			SKF-96365	84					cinchonine	28
			T-0156	84					ciprofibrate	28
			trequinsin	84					conessine	28
			WAY-170523	84					diperodon	28
			YM-976	84					esculetin	28
			bambuterol	83					felbinac	28
			betulinic-acid	83					fluorocurarine	28
			bezafibrate	83					fluticasone	28
			carbidopa	83					fusidic acid	28
			cefepime	83					halofantrine	28
			clarithromycin	83					hexestrol	28
			clofibrate	83					ioversol	28
			dexloxiglumide	83					isoconazole	28
			digitoxigenin	83					isometheptene	28
			doxazosin	83					levopropoxyphene	28
			fidarestat	83					nifurtimox	28
			fluconazole	83					oleandomycin	28
			fluticasone-propionate	83					oxybenzone	28
			glycopyrrolate	83					oxymetazoline	28
			hexylcaine	83					oxytetracycline	28
			ibudilast	83					paroxetine	28
			ipriflavone	83					pimethixene	28
			lupanine	83					piperine	28
			metixene	83					piracetam	28
			midodrine	83					Prestwick-864	28
			neostigmine	83					Prestwick-972	28
			olprinone	83					Prestwick-983	28
			org-9768	83					probucol	28
			PQ-401	83					proxymetacaine	28
			ramipril	83					pyrantel	28
			sulmazole	83					quinidine	28
			tadalafil	83					repaglinide	28
			tetrindole	83					ronidazole	28
			ticagrelor	83					SB-202190	28
			xaliproden	83					spironolactone	28
			ZD-7288	83					sulfamethizole	28
			ZK-93426	83					suxibuzone	28
			2-methoxyestradiol	82					theobromine	28
			alfuzosin	82					thiostrepton	28
			altretamine	82					tiapride	28
			BIBU-1361	82					torasemide	28
			bimatoprost	82					tracazolate	28
			cyanocobalamin	82					trapidil	28
			isotretinoin	82					trimetazidine	28
			licochalcone-a	82					xylometazoline	28
			lonafarnib	82					7-aminocephalosporanic acid	27
			melperone	82					acenocoumarol	27
			metolazone	82					acetohexamide	27
			miconazole	82					alcuronium chloride	27
			mifobate	82					alprenolol	27
			milrinone	82					amiloride	27
			mizolastine	82					aminoglutethimide	27
			oxybuprocaine	82					aminophylline	27
			oxymetazoline	82					androsterone	27
			paricalcitol	82					azapropazone	27
			PD-198306	82					beclometasone	27
			phenoxybenzamine	82					bicuculline	27
			plinabulin	82					cefotiam	27
			pterostilbene	82					chlorogenic acid	27
			timolol	82					cinchonidine	27
			VER-155008	82					cinnarizine	27
			acitretin	81					clopamide	27
			benfluorex	81					colecalciferol	27
			cefoperazone	81					danazol	27
			ciprofloxacin	81					decamethonium bromide	27
			conivaptan	81					dexpanthenol	27
			desoximetasone	81					dienestrol	27
			digoxigenin	81					digoxin	27
			ER-27319	81					dipivefrine	27
			irsogladine	81					disopyramide	27
			ivacaftor	81					dosulepin	27
			KB-R7943	81					ethosuximide	27
			KF-38789	81					flavoxate	27
			methylergometrine	81					hexylcaine	27
			mibampator	81					IC-86621	27
			molindone	81					idazoxan	27
			nepafenac	81					iopromide	27
			nicotinamide	81					isoflupredone	27
			oxybenzone	81					mecamylamine	27
			papaverine	81					mesalazine	27
			pazufloxacin	81					methanthelinium bromide	27
			prednisone	81					methyldopa	27
			PRIMA1	81					midecamycin	27
			repaglinide	81					napelline	27
			rifabutin	81					naringenin	27
			tracazolate	81					pepstatin	27
			AMG-9810	80					picrotoxinin	27
			andrographolide	80					PNU-0293363	27
			baricitinib	80					prednicarbate	27
			brequinar	80					Prestwick-691	27
			BW-B70C	80					primidone	27
			chlorprothixene	80					procainamide	27
			chrysin	80					propidium iodide	27
			cordycepin	80					quinethazone	27
			dacomitinib	80					raubasine	27
			dipyridamole	80					roxithromycin	27
			droperidol	80					scoulerine	27
			epirizole	80					staurosporine	27
			epitiostanol	80					suprofen	27
			felbamate	80					ticlopidine	27
			gliclazide	80					trazodone	27
			methylprednisolone	80					vinblastine	27
			naringenin	80					xamoterol	27
			NCS-382	80					0225151-0000	26
			picolinic-acid	80					apomorphine	26
			piribedil	80					atropine	26
			primidone	80					benperidol	26
			propentofylline	80					benzthiazide	26
			ritodrine	80					budesonide	26
			RU-24969	80					butyl hydroxybenzoate	26
			rutin	80					cicloheximide	26
			STAT3-inhibitor-VI	80					ciclosporin	26
			thiorphan	80					clofilium tosylate	26
			tibolone	80					dexibuprofen	26
			trapidil	80					diltiazem	26
			tropisetron	80					dirithromycin	26
			vandetanib	80					enoxacin	26
			alagebrium	79					estropipate	26
			apafant	79					fenofibrate	26
			bupropion	79					glibenclamide	26
			cromoglicic-acid	79					hecogenin	26
			crotamiton	79					hydrastine hydrochloride	26
			dactinomycin	79					hydroxyachillin	26
			erteberel	79					iodixanol	26
			esmolol	79					iopanoic acid	26
			felodipine	79					lactobionic acid	26
			flumazenil	79					levocabastine	26
			isoniazid	79					lincomycin	26
			JNJ-7706621	79					melatonin	26
			latanoprost	79					memantine	26
			lenvatinib	79					menadione	26
			levomequitazine	79					metamizole sodium	26
			loratadine	79					methapyrilene	26
			lylamine	79					methoxsalen	26
			moracizine	79					metyrapone	26
			nicotine	79					nialamide	26
			phenolphthalein	79					nisoxetine	26
			pivmecillinam	79					oxetacaine	26
			prednicarbate	79					oxybuprocaine	26
			pyrazinamide	79					oxybutynin	26
			relcovaptan	79					pipenzolate bromide	26
			RS-17053	79					Prestwick-559	26
			securinine	79					SC-560	26
			setiptiline	79					SC-58125	26
			teroxirone	79					simvastatin	26
			vicriviroc	79					skimmianine	26
			altanserin	78					sulfinpyrazone	26
			amlexanox	78					tiletamine	26
			ampalex	78					Trolox C	26
			avanafil	78					viomycin	26
			benperidol	78					11-deoxy-16,16-dimethylprostaglandin E2	25
			cobicistat	78					2,6-dimethylpiperidine	25
			colforsin	78					6-azathymine	25
			cyclophosphamide	78					amantadine	25
			cyclopiazonic-acid	78					amodiaquine	25
			DMP-543	78					articaine	25
			dronedarone	78					benfotiamine	25
			fosinopril	78					betaxolol	25
			ledipasvir	78					carmustine	25
			morin	78					cefadroxil	25
			norgestimate	78					celecoxib	25
			PCI-24781	78					chloramphenicol	25
			pirenzepine	78					chlorphenamine	25
			ranolazine	78					CP-863187	25
			retinol	78					daunorubicin	25
			roflumilast	78					dl-alpha tocopherol	25
			sotrastaurin	78					ebselen	25
			theobromine	78					epivincamine	25
			tiagabine	78					estrone	25
			tizanidine	78					etomidate	25
			tolfenamic-acid	78					gentamicin	25
			torasemide	78					glipizide	25
			venlafaxine	78					harmaline	25
			voreloxin	78					hydroflumethiazide	25
			vortioxetine	78					iobenguane	25
			actarit	77					isosorbide	25
			aripiprazole	77					ketanserin	25
			azelastine	77					lansoprazole	25
			bazedoxifene	77					latamoxef	25
			capsazepine	77					metaraminol	25
			dabigatran-etexilate	77					metrifonate	25
			deferasirox	77					molindone	25
			dinoprost	77					natamycin	25
			ifenprodil	77					nicotinic acid	25
			lirimilast	77					parthenolide	25
			nelfinavir	77					penbutolol	25
			nisoxetine	77					Prestwick-1080	25
			NTNCB	77					Prestwick-1103	25
			phenelzine	77					promethazine	25
			prednisolone	77					ramipril	25
			procaine	77					roxarsone	25
			pyrvinium	77					SB-203580	25
			REV-5901	77					sotalol	25
			rilpivirine	77					sulfadoxine	25
			Ro-90-7501	77					tetracaine	25
			SCH-28080	77					trimethylcolchicinic acid	25
			sulconazole	77					tubocurarine chloride	25
			taxifolin	77					vigabatrin	25
			teriflunomide	77					5109870	24
			triamterene	77					5211181	24
			vinpocetine	77					acepromazine	24
			zosuquidar	77					anisomycin	24
			amantadine	76					bemegride	24
			balicatib	76					buflomedil	24
			betaxolol	76					carbimazole	24
			buflomedil	76					ciclacillin	24
			bupivacaine	76					CP-319743	24
			ciclesonide	76					cytisine	24
			cilostazol	76					erastin	24
			dipraglurant	76					estriol	24
			etanidazole	76					etodolac	24
			etomidate	76					H-89	24
			etravirine	76					imipenem	24
			fexofenadine	76					kinetin	24
			flutrimazole	76					L-methionine sulfoximine	24
			lamotrigine	76					meclofenoxate	24
			lorazepam	76					meropenem	24
			loxoprofen	76					metacycline	24
			milnacipran	76					moxonidine	24
			orphenadrine	76					N-acetyl-L-aspartic acid	24
			procainamide	76					nilutamide	24
			procarbazine	76					piromidic acid	24
			quetiapine	76					procyclidine	24
			SKF-81297	76					pyrazinamide	24
			talazoparib	76					quinostatin	24
			terfenadine	76					STOCK1N-35215	24
			tetradecylthioacetic-acid	76					streptomycin	24
			WYE-354	76					terbutaline	24
			zolmitriptan	76					tremorine	24
			aminoglutethimide	75					trichlormethiazide	24
			anacetrapib	75					trihexyphenidyl	24
			argatroban	75					zidovudine	24
			bisindolylmaleimide-ix	75					zomepirac	24
			cilostamide	75					16,16-dimethylprostaglandin E2	23
			clofibric-acid	75					5252917	23
			dimethyl-fumarate	75					alfaxalone	23
			donitriptan	75					amprolium	23
			drospirenone	75					asiaticoside	23
			emtricitabine	75					atropine oxide	23
			escitalopram	75					azacitidine	23
			fentiazac	75					BCB000038	23
			fluocinonide	75					bromperidol	23
			GW-9662	75					calmidazolium	23
			ilomastat	75					carisoprodol	23
			KN-93	75					cetirizine	23
			levofloxacin	75					corticosterone	23
			macitentan	75					drofenine	23
			mianserin	75					irinotecan	23
			nefopam	75					methyldopate	23
			nemonapride	75					MG-262	23
			phensuximide	75					PHA-00846566E	23
			phenylbutazone	75					piperidolate	23
			proguanil	75					piroxicam	23
			radezolid	75					Prestwick-967	23
			raltegravir	75					primaquine	23
			rifaximin	75					salsolinol	23
			sertaconazole	75					STOCK1N-28457	23
			SKF-77434	75					sulfaphenazole	23
			trovafloxacin	75					sulmazole	23
			UB-165	75					todralazine	23
			allopurinol	74					valdecoxib	23
			birinapant	74					5255229	22
			dacarbazine	74					ambroxol	22
			dapagliflozin	74					AR-A014418	22
			dasabuvir	74					atovaquone	22
			dexrazoxane	74					atracurium besilate	22
			estramustine	74					BCB000040	22
			fenobam	74					boldine	22
			FK-888	74					cefalonium	22
			glafenine	74					cobalt chloride	22
			GR-113808	74					desoxycortone	22
			guanadrel	74					etifenin	22
			hesperidin	74					F0447-0125	22
			ibuprofen	74					guanethidine	22
			imiloxan	74					harman	22
			kakonein	74					ifosfamide	22
			levcromakalim	74					lidoflazine	22
			mephentermine	74					mefexamide	22
			methimazole	74					oxamniquine	22
			mosapride	74					pancuronium bromide	22
			NAN-190	74					pentetrazol	22
			nisoldipine	74					phthalylsulfathiazole	22
			phenytoin	74					Prestwick-1082	22
			rebamipide	74					proscillaridin	22
			seocalcitol	74					pseudopelletierine	22
			sofalcone	74					securinine	22
			sotalol	74					sulfamethoxazole	22
			tedizolid	74					suramin sodium	22
			tipifarnib	74					tacrolimus	22
			Y-134	74					talampicillin	22
			zuclopenthixol	74					tetroquinone	22
			ammonium-glycyrrhizinate	73					thiamine	22
			arglabin	73					ticarcillin	22
			atracurium	73					tobramycin	22
			avasimibe	73					vanoxerine	22
			cinepazide	73					yohimbic acid	22
			delivert	73					0297417-0002B	21
			dequalinium	73					chloroquine	21
			diphenylpyraline	73					CP-645525-01	21
			elvitegravir	73					difenidol	21
			epinephrine-(racemic)	73					docosahexaenoic acid ethyl ester	21
			estropipate	73					etofenamate	21
			gabexate	73					gliclazide	21
			gallopamil	73					gramine	21
			homatropine	73					ioxaglic acid	21
			lorglumide	73					ketotifen	21
			medroxyprogesterone	73					liothyronine	21
			moxisylyte	73					LM-1685	21
			nafadotride	73					meteneprost	21
			nobiletin	73					monocrotaline	21
			novobiocin	73					naftopidil	21
			paracetamol	73					omeprazole	21
			pimecrolimus	73					oxamic acid	21
			potassium-canrenoate	73					pivampicillin	21
			regorafenib	73					Prestwick-1083	21
			rotundine	73					propantheline bromide	21
			salmeterol	73					santonin	21
			siramesine	73					scriptaid	21
			SR-57227A	73					semustine	21
			tegaserod	73					sitosterol	21
			tenofovir	73					theophylline	21
			tolcapone	73					5224221	20
			tolnaftate	73					5230742	20
			urea	73					anabasine	20
			WHI-P154	73					artemisinin	20
			XE-991	73					atropine methonitrate	20
			anamorelin	72					betulin	20
			benzotript	72					brompheniramine	20
			cepharanthine	72					canavanine	20
			CI-966	72					canrenoic acid	20
			closantel	72					CAY-10397	20
			dihydrexidine	72					CP-944629	20
			DR-2313	72					cromoglicic acid	20
			etizolam	72					cyanocobalamin	20
			famotidine	72					depudecin	20
			fidaxomicin	72					flunixin	20
			FIT	72					laudanosine	20
			ganciclovir	72					lymecycline	20
			GW-441756	72					mesoridazine	20
			indinavir	72					pronetalol	20
			lacosamide	72					reserpine	20
			luliconazole	72					BAS-012416453	19
			methysergide	72					carbachol	19
			pasireotide	72					carcinine	19
			R-59022	72					cytochalasin B	19
			reboxetine	72					dexpropranolol	19
			rufinamide	72					dydrogesterone	19
			sumatriptan	72					Gly-His-Lys	19
			tandutinib	72					iloprost	19
			telmesteine	72					levonorgestrel	19
			thiethylperazine	72					methacholine chloride	19
			topiroxostat	72					naringin	19
			vardenafil	72					PF-00539758-00	19
			varenicline	72					phenindione	19
			vernakalant	72					phenoxybenzamine	19
			zafirlukast	72					risperidone	19
			AM-251	71					seneciphylline	19
			amfepramone	71					tomatidine	19
			apocynin	71					ursodeoxycholic acid	19
			bevirimat-dimeglumine	71					Y-27632	19
			castanospermine	71					AH-23848	18
			ceramide	71					AH-6809	18
			chlormadinone-acetate	71					aminocaproic acid	18
			cilastatin	71					doxazosin	18
			cilengitide	71					emetine	18
			clemizole	71					fusaric acid	18
			coumarin	71					gefitinib	18
			diethylcarbamazine	71					HC toxin	18
			dolutegravir	71					hydrocortisone	18
			erythromycin-estolate	71					ionomycin	18
			GANT-58	71					ipratropium bromide	18
			golvatinib	71					mevalolactone	18
			hyoscyamine	71					nomegestrol	18
			isoxicam	71					pipemidic acid	18
			linopirdine	71					proguanil	18
			lypressin	71					scopoletin	18
			merbarone	71					spaglumic acid	18
			meropenem	71					spiperone	18
			minaprine	71					5140203	17
			modafinil	71					arachidonic acid	17
			nafamostat	71					carbarsone	17
			phenylephrine	71					clofibrate	17
			PI-828	71					milrinone	17
			pibenzimol	71					parbendazole	17
			piketoprofen	71					STOCK1N-35696	17
			pindolol	71					sulconazole	17
			prednisolone-hemisuccinate	71					16-phenyltetranorprostaglandin E2	16
			suprofen	71					5152487	16
			tasquinimod	71					AG-012559	16
			telatinib	71					blebbistatin	16
			temoporfin	71					butein	16
			trimethoprim	71					caffeic acid	16
			WZ-3146	71					demecolcine	16
			zidovudine	71					Prestwick-1084	16
			ziprasidone	71					zaprinast	16
			zolantidine	71					(-)-catechin	15
			zoxazolamine	71					5114445	15
			abiraterone-acetate	70					5248896	15
			alpha-linolenic-acid	70					acetylsalicylsalicylic acid	15
			alvimopan	70					arachidonyltrifluoromethane	15
			brexpiprazole	70					cephaeline	15
			calcifediol	70					dacarbazine	15
			carglumic-acid	70					HNMPA-(AM)3	15
			clofoctol	70					mercaptopurine	15
			clomethiazole	70					morantel	15
			dicoumarol	70					pararosaniline	15
			edoxudine	70					protoveratrine-A	15
			estramustine-phosphate	70					5151277	14
			fasudil	70					BCB000039	14
			flurbiprofen-(+/-)	70					betamethasone	14
			grazoprevir	70					fendiline	14
			GTP-14564	70					MG-132	14
			H-89	70					NS-398	14
			ICI-199441	70					pyridoxine	14
			iobenguane	70					thapsigargin	14
			iodophenpropit	70					TTNPB	14
			KN-62	70					5149715	13
			lobenzarit	70					5182598	13
			nelarabine	70					ginkgolide-A	13
			nizatidine	70					hydrocotarnine	13
			odanacatib	70					meticrane	13
			palmitoylethanolamide	70					papaverine	13
			protirelin	70					DL-PPMP	12
			sorbitol	70					imatinib	12
			taranabant	70					lumicolchicine	12
			tasisulam	70					rolitetracycline	12
			tipranavir	70					verteporfin	12
			ubenimex	70					0175029-0000	11
			umeclidinium	70					1,5-isoquinolinediol	11
			ZM-241385	70					5186324	11
			alizapride	69					celastrol	11
			AM-404	69					exisulind	11
			BRL-54443	69					MK-886	11
			cephalexin	69					PF-00875133-00	11
			chloramphenicol	69					triflusal	11
			dalfampridine	69					1,4-chrysenequinone	10
			diazepam	69					5162773	10
			dicycloverine	69					5213008	10
			domperidone	69					BW-B70C	10
			emedastine	69					chrysin	10
			EO-1428	69					decitabine	10
			esculin	69					DL-thiorphan	10
			ethisterone	69					galantamine	10
			exherin	69					NU-1025	10
			ICI-162846	69					topiramate	10
			isosorbide	69					12,13-EODE	9
			L-655240	69					harmine	9
			lafutidine	69					PHA-00816795	9
			lanatoside-c	69					phenyl biguanide	9
			levocetirizine	69					sulindac	9
			lomerizine	69					thioguanosine	9
			lurasidone	69					4,5-dianilinophthalimide	8
			masoprocol	69					5286656	8
			meclizine	69					dimethyloxalylglycine	8
			metatinib	69					dopamine	8
			nebivolol	69					exemestane	8
			olvanil	69					N-phenylanthranilic acid	8
			palomid-529	69					5666823	7
			penicillin-v-potassium	69					ellipticine	7
			ramelteon	69					PHA-00665752	7
			rifapentine	69					splitomicin	7
			Ro-60-0175	69					2-deoxy-D-glucose	6
			sulbutiamine	69					phenanthridinone	6
			tipiracil	69					tioguanine	6
			trifluridine	69					tyrphostin-AG-1478	6
			verteporfin	69					5186223	5
			vidarabine	69					oligomycin	5
			vincamine	69					corynanthine	4
			YM-298198	69					fasudil	4
			6-aminochrysene	68					tomelukast	4
			abacavir	68					U0125	4
			almitrine	68					GW-8510	3
			amrinone	68					alsterpaullone	1
			arecaidine-but-2-ynyl-ester	68
			ataluren	68
			bepotastine	68
			bitopertin	68
			bromhexine	68
			cariporide	68
			carprofen	68
			clobenpropit	68
			CMPD-1	68
			deracoxib	68
			erythrosine	68
			estradiol-cypionate	68
			gimeracil	68
			halofantrine	68
			leflunomide	68
			levosimendan	68
			mefloquine	68
			melatonin	68
			methiopril	68
			netupitant	68
			ostarine	68
			palovarotene	68
			piracetam	68
			PPT	68
			probucol	68
			pyroxamide	68
			remacemide	68
			rofecoxib	68
			sulfadoxine	68
			terazosin	68
			tirapazamine	68
			tonabersat	68
			topiramate	68
			triptorelin	68
			tropicamide	68
			vinburnine	68
			vindesine	68
			alectinib	67
			ALX-5407	67
			amineptine	67
			amiprilose	67
			cinaciguat	67
			clindamycin	67
			dihydroergotamine	67
			dolasetron	67
			doxycycline-hyclate	67
			estradiol-benzoate	67
			etazolate	67
			etoricoxib	67
			eugenol	67
			galantamine	67
			HTMT	67
			isofloxythepin	67
			mercaptopurine	67
			nimesulide	67
			NNC-05-2090	67
			phentermine	67
			piclamilast	67
			proglumide	67
			rucinol	67
			salvinorin-a	67
			SDZ-NKT-343	67
			secnidazole	67
			somatostatin	67
			targinine	67
			tocainide	67
			U-18666A	67
			zaleplon	67
			acetazolamide	66
			clocortolone-pivalate	66
			clonazepam	66
			dalcetrapib	66
			darifenacin	66
			dimesna	66
			doxylamine	66
			efatutazone	66
			enprofylline	66
			esomeprazole	66
			favipiravir	66
			gabazine	66
			huperzine-a	66
			milacemide	66
			nevirapine	66
			nitazoxanide	66
			oleoylethanolamide	66
			oxybutynin	66
			PCA-4248	66
			pefloxacin	66
			pinitol	66
			pomalidomide	66
			pregnenolone-succinate	66
			preladenant	66
			PU-H71	66
			roxithromycin	66
			semagacestat	66
			SR-27897	66
			tanaproget	66
			tiapride	66
			tolmetin	66
			travoprost	66
			vecuronium	66
			AC-55649	65
			acenocoumarol	65
			alfacalcidol	65
			amyleine	65
			butorphanol-(+)-tartrate	65
			danoprevir	65
			dioxybenzone	65
			EMD-66684	65
			ercalcitriol	65
			fenoterol	65
			fusidic-acid	65
			GW-1929	65
			GW-6471	65
			ibutamoren	65
			indirubin-3-monoxime	65
			indobufen	65
			indoramin	65
			isoxsuprine	65
			JLK-6	65
			L-689560	65
			laropiprant	65
			lisinopril	65
			mecamylamine	65
			meglitinide	65
			nafcillin	65
			pirinixic-acid	65
			PIT	65
			r(-)-apomorphine	65
			retapamulin	65
			Ro-10-5824	65
			safinamide	65
			SCH-23390	65
			solifenacin-succinate	65
			talmapimod	65
			talnetant	65
			tenidap	65
			tesaglitazar	65
			tolvaptan	65
			wiskostatin	65
			4-iodo-6-phenylpyrimidine	64
			aminoguanidine	64
			anidulafungin	64
			aniracetam	64
			azasetron	64
			azelaic-acid	64
			betahistine	64
			BI-78D3	64
			broxuridine	64
			caffeic-acid-phenethyl-ester	64
			cilnidipine	64
			clemastine	64
			diclofensine	64
			efaproxiral	64
			entecavir	64
			ganaxolone	64
			gemifloxacin	64
			guanethidine	64
			GW-7647	64
			ipsapirone	64
			isoflupredone-acetate	64
			itopride	64
			lersivirine	64
			lofepramine	64
			MDL-73005EF	64
			mefenamic-acid	64
			naftifine	64
			naltrindole	64
			narlaprevir	64
			NFKB-activation-inhibitor-II	64
			norfloxacin	64
			olomoucine	64
			oxypurinol	64
			pemirolast	64
			pirfenidone	64
			rabeprazole	64
			resatorvid	64
			SB-415286	64
			SEW-2871	64
			SR-95639A	64
			sufentanil	64
			tacalcitol	64
			theophylline	64
			toltrazuril	64
			acifran	63
			anecortave-acetate	63
			anisodamine	63
			arecaidine-propargyl-ester	63
			aspirin	63
			benzonatate	63
			BIX-02188	63
			cefdinir	63
			choline-alfoscerate	63
			climbazole	63
			CS-110266	63
			cyclobenzaprine	63
			E-4031	63
			erythromycin-ethylsuccinate	63
			faropenem	63
			fosfomycin	63
			FPL-55712	63
			JNJ-26481585	63
			levothyroxine	63
			mepazine	63
			methapyrilene	63
			methyldopa	63
			mirodenafil	63
			moxidectin	63
			olopatadine	63
			PD-160170	63
			propoxycaine	63
			proxymetacaine	63
			rosmarinic-acid	63
			SKF-86002	63
			SU-4312	63
			taladegib	63
			tegobuvir	63
			TG100-115	63
			thioperamide	63
			ambrisentan	62
			aminomethyltransferase	62
			avagacestat	62
			bendamustine	62
			carbachol	62
			cefixime	62
			DCEBIO	62
			diminazene-aceturate	62
			doxofylline	62
			fenofibrate	62
			fingolimod	62
			flucloxacillin	62
			hydrocortisone-acetate	62
			iguratimod	62
			mepyramine	62
			mirin	62
			mitotane	62
			moexipril	62
			mometasone	62
			N-methyllidocaine-iodide	62
			olmesartan-medoxomil	62
			pheniramine	62
			phenylbutyrate	62
			pritelivir	62
			PSB-06126	62
			quinpirol-(-)	62
			R-96544	62
			SDZ-21009	62
			tagatose	62
			telenzepine	62
			terconazole	62
			torcitabine	62
			tripelennamine	62
			alfadolone-acetate	61
			amperozide	61
			aprepitant	61
			basimglurant	61
			bopindolol	61
			cefotetan	61
			chlorthalidone	61
			clioquinol	61
			dobutamine	61
			eflornithine	61
			eperezolid	61
			gamma-linolenic-acid	61
			GBR-13069	61
			glasdegib	61
			ibutilide	61
			isbufylline	61
			JTE-013	61
			latrepirdine	61
			levosulpiride	61
			lidocaine	61
			mazindol	61
			mefexamide	61
			nizofenone	61
			PD-166793	61
			pergolide	61
			ribavirin	61
			RS-102895	61
			salirasib	61
			sulfasalazine	61
			trioxsalen	61
			acecainide	60
			benzoxiquine	60
			canagliflozin	60
			capecitabine	60
			carmofur	60
			CGP-37157	60
			cinoxacin	60
			cisplatin	60
			clinafloxacin	60
			cortisone	60
			cotinine	60
			ellagic-acid	60
			filgotinib	60
			firategrast	60
			GR-79236	60
			hydroxyurea	60
			L-733060	60
			lesinurad	60
			marimastat	60
			MMPX	60
			proadifen	60
			propranolol	60
			quinelorane	60
			quinine	60
			RHC-80267	60
			rimantadine	60
			sasapyrine	60
			talipexole	60
			talniflumate	60
			telcagepant	60
			tyrphostin-AG-18	60
			vilazodone	60
			ZD-7114	60
			ZM-39923	60
			acipimox	59
			alrestatin	59
			aminopentamide	59
			bosentan	59
			brompheniramine	59
			camicinal	59
			cyclizine	59
			dazoxiben	59
			deoxycorticosterone-acetate	59
			dexamethasone-acetate	59
			elacridar	59
			fomocaine	59
			glycitein	59
			licarbazepine	59
			lisofylline	59
			maribavir	59
			MEK1-2-inhibitor	59
			mesalazine	59
			PCO-400	59
			perospirone	59
			rasagiline	59
			sacubitril	59
			sibutramine	59
			tazobactam	59
			tenoxicam	59
			tolimidone	59
			trap-101	59
			almorexant	58
			arcyriaflavin-a	58
			atrasentan	58
			balapiravir	58
			BMY-45778	58
			BMY-7378	58
			CFM-1571	58
			CGP-12177	58
			cianidanol	58
			desmopressin-acetate	58
			etofylline-clofibrate	58
			homochlorcyclizine	58
			ICI-63197	58
			indoprofen	58
			JNJ-10191584	58
			josamycin	58
			K-858	58
			L-701252	58
			MDL-29951	58
			megestrol-acetate	58
			mesulergine	58
			methantheline	58
			oxyphenonium	58
			pirenperone	58
			pyrazinoylguanidine	58
			pyrrolidine-dithiocarbamate	58
			trientine	58
			VX-222	58
			2-iminobiotin	57
			acetyl-farnesyl-cysteine	57
			aclidinium	57
			adoprazine	57
			AMN-082	57
			amtolmetin-guacil	57
			apixaban	57
			blonanserin	57
			candesartan	57
			candesartan-cilextil	57
			carbimazole	57
			corticosterone	57
			danegaptide	57
			dapsone	57
			edoxaban	57
			enoxolone	57
			GBR-12935	57
			GW-583340	57
			idalopirdine	57
			indole-3-carbinol	57
			isoconazole	57
			mozavaptan	57
			MY-5445	57
			PD-123319	57
			pimobendan	57
			pinaverium	57
			ripasudil	57
			SCH-58261	57
			YM-90709	57
			adatanserin	56
			adenosine	56
			amisulpride	56
			balaglitazone	56
			bexarotene	56
			camostat-mesilate	56
			ceforanide	56
			cetirizine	56
			cimaterol	56
			cortisone-acetate	56
			cromakalim	56
			diacerein	56
			dorzolamide	56
			dropropizine	56
			DUP-697	56
			epigallocatechin-gallate-(-)	56
			EXO-1	56
			fadrozole	56
			flufenamic-acid	56
			givinostat	56
			guanaben-acetate	56
			HA-1004	56
			homosalate	56
			imexon	56
			immepip	56
			lacitol	56
			lithocholic-acid	56
			losmapimod	56
			loteprednol	56
			MDL-72832	56
			mexiletine	56
			nadolol	56
			phenacetin	56
			practolol	56
			prednisolone-acetate	56
			remoxipride	56
			retinyl-acetate	56
			RS-504393	56
			safingol	56
			senicapoc	56
			splitomycin	56
			sulfinpyrazone	56
			tebipenem	56
			teneligliptin	56
			tetracaine	56
			tosufloxacin	56
			triamcinolone-acetonide	56
			voglibose	56
			ZD-7155	56
			agomelatine	55
			arbutin	55
			AZ-10417808	55
			bavisant	55
			BRL-15572	55
			brucine	55
			cefaclor	55
			darunavir	55
			DNQX	55
			doconexent	55
			EMD-386088	55
			enrofloxacin	55
			levalbuterol	55
			linsidomine	55
			lobendazole	55
			OMDM-2	55
			oxandrolone	55
			pargyline	55
			pentylenetetrazol	55
			phenprocoumon	55
			piperacillin	55
			riboflavin	55
			ritanserin	55
			Ro-3306	55
			SB-408124	55
			thioctic-acid	55
			tramiprosate	55
			varespladib	55
			6-benzylaminopurine	54
			alprenolol	54
			amoxicillin	54
			arofylline	54
			azacyclonol	54
			CGP-55845	54
			clopidogrel	54
			DAU-5884	54
			DPPE	54
			enoxacin	54
			exalamide	54
			GR-135531	54
			GR-235	54
			L-755507	54
			metenkephalin	54
			MNITMT	54
			montelukast	54
			NBQX	54
			phenazopyridine	54
			quipazine	54
			ramatroban	54
			roxatidine-acetate	54
			SB-202190	54
			SB-216641	54
			SDZ-205-557	54
			SDZ-WAG-994	54
			sodium-gualenate	54
			sulbactam	54
			telbivudine	54
			testosterone-propionate	54
			zatebradine	54
			zimelidine	54
			4,5,6,7-tetrabromobenzotriazole	53
			alimemazine	53
			anabasine	53
			apoptosis-activator-II	53
			axitinib	53
			bemesetron	53
			bergenin	53
			biotin	53
			cefuroxime	53
			chlormezanone	53
			ciclopirox	53
			dazmegrel	53
			deferiprone	53
			dehydrocholate	53
			ethylenediaminetetraacetic-acid	53
			etofenamate	53
			fomepizole	53
			FR-122047	53
			guaifenesin	53
			haloprogin	53
			indatraline	53
			L-168049	53
			lerisetron	53
			mafenide	53
			ML-9	53
			oxiperomide	53
			oxymetholone	53
			pepstatin	53
			SB-221284	53
			sparfloxacin	53
			ST-91	53
			tetramisole	53
			trimetozine	53
			troxipide	53
			tyrphostin-AG-825	53
			vesamicol	53
			amitifadine	52
			AS-604850	52
			asiatic-acid	52
			BD-1008	52
			bepridil	52
			BU-239	52
			CGP-52411	52
			chenodeoxycholic-acid	52
			desvenlafaxine	52
			DH-97	52
			dihomo-gamma-linolenic-acid	52
			diosmin	52
			dipivefrine	52
			doxercalciferol	52
			flubendazole	52
			GYKI-52466	52
			hydroxytacrine-maleate-(r,s)	52
			IB-MECA	52
			icilin	52
			inosine	52
			ivabradine	52
			lidamidine	52
			nesbuvir	52
			parecoxib	52
			PD-158780	52
			pipamperone	52
			PSB-36	52
			quinethazone	52
			RS-45041-190	52
			SANT-1	52
			SR-59230A	52
			tafamidis-meglumine	52
			temazepam	52
			tirasemtiv	52
			triprolidine	52
			tropanyl-3,5-dimethylbenzoate	52
			tyrphostin-AG-835	52
			urapidil	52
			ZD-2079	52
			3-deazaadenosine	51
			asenapine	51
			BADGE	51
			brimonidine	51
			cyclopenthiazide	51
			cytisine	51
			dexfenfluramine	51
			diphenhydramine	51
			flupentixol	51
			flupirtine	51
			GANT-61	51
			IBC-293	51
			IRL-2500	51
			isamoltane	51
			L-161982	51
			L-165041	51
			nornicotine	51
			NPC-15199	51
			parachlorophenol	51
			resiquimod	51
			RS-56812	51
			scopolamine-n-oxide	51
			taltirelin	51
			temefos	51
			tobramycin	51
			tyrphostin-AG-1296	51
			afloqualone	50
			alexidine	50
			amthamine	50
			azaperone	50
			buthionine-sulfoximine	50
			CGS-21680	50
			cycloserine-(d)	50
			DCPIB	50
			dideoxyadenosine	50
			dydrogesterone	50
			fludarabine-phosphate	50
			gavestinel	50
			indapamide	50
			KI-16425	50
			L-694247	50
			lisuride	50
			loreclezole	50
			lucitanib	50
			nialamide	50
			oseltamivir-carboxylate	50
			oxantel	50
			rocuronium	50
			RS-67333	50
			sarcosine	50
			SB-269970	50
			SKF-83566	50
			streptozotocin	50
			suvorexant	50
			terbutaline	50
			tiludronate	50
			torcetrapib	50
			vismodegib	50
			zacopride	50
			ascorbic-acid	49
			AY-9944	49
			BD-1063	49
			cyproterone	49
			desloratadine	49
			epinastine	49
			etilefrine	49
			fludrocortisone-acetate	49
			GBR-12783	49
			homoveratrylamine	49
			hydralazine	49
			icariin	49
			INCA-6	49
			L-701324	49
			linagliptin	49
			lorcaserin	49
			malotilate	49
			medroxyprogesterone-acetate	49
			memantine	49
			meprylcaine	49
			metrizamide	49
			MRS-1220	49
			nicotinyl-alcohol-tartrate	49
			nomegestrol-acetate	49
			oglemilast	49
			omecamtiv-mecarbil	49
			oxidopamine	49
			palonosetron	49
			PHCCC	49
			procyclidine	49
			regadenoson	49
			rolitetracycline	49
			RS-100329	49
			SB-200646	49
			SB-222200	49
			SC-9	49
			SNS-314	49
			synephrine	49
			timonacic	49
			todralazine	49
			UCL-2077	49
			AM-92016	48
			betrixaban	48
			ciprofibrate	48
			etifenin	48
			felbinac	48
			fexaramine	48
			iocetamic-acid	48
			lansoprazole	48
			levobunolol	48
			merimepodib	48
			NECA	48
			oxotremorine-sesquifumarate	48
			PD-168077	48
			reversine	48
			Ro-08-2750	48
			rupatadine	48
			saclofen	48
			salubrinal	48
[truncated: 662 more rows]
