# Supplementary material for: A Pathway-Based Genomic Approach to Identify Medications: Application to Alcohol Use Disorder
Source: Brain Sci. 2019 Dec 16;9(12):381. doi: 10.3390/brainsci9120381 (PMC6956180; doi:10.3390/brainsci9120381)
Supplement: Supplementary file 1 [file brainsci-09-00381-s001.zip › TableS4_pathway_reversal_drugs_L1000.csv]

pert_iname	BBB_score	MOA	Target	Indication	Phase
16,16-dimethylprostaglandin-e2	4	prostanoid receptor agonist	HPGD		Phase 2
ABT-737	1	BCL inhibitor	BCL2, BCL2L1, BCL2L2		Phase 1/Phase 2
afatinib	3	EGFR inhibitor	EGFR, ERBB2, ERBB4	non-small cell lung cancer (NSCLC)	Launched
almitrine	3	neurotransmitter agonist	ATP1A1	chronic obstructive pulmonary disease (COPD)	Launched
altanserin	4	serotonin receptor antagonist	HTR2A		Phase 2
ALX-5407	6	Glycine transporter 1 inhibitor	SLC6A9		Phase 1
ambroxol	NA	sodium channel blocker	CYP3A4	bronchitis	Launched
amlexanox	5	histamine receptor modulator	FGF1, IL3, PDE4A, PDE4B, PDE4C, PDE4D, S100A12, S100A13	aphthous ulcers, asthma, conjunctivitis, allergic rhinitis	Launched
AT7867	6	AKT inhibitor	AKT2, GSK3B, PKIA, PRKACA		Preclinical
atomoxetine	6	norepinephrine transporter inhibitor	GRIN1, GRIN2A, GRIN2B, GRIN2C, GRIN2D, GRIN3A, GRIN3B, SLC6A2, SLC6A3, SLC6A4	attention-deficit/hyperactivity disorder (ADHD)	Launched
atorvastatin	2	HMGCR inhibitor	AHR, DPP4, HMGCR	stroke, heart attack	Launched
AZ-628	4	RAF inhibitor	BRAF, RAF1		Preclinical
azelastine	6	histamine receptor antagonist	HRH1	conjunctivitis	Launched
batimastat	2	matrix metalloprotease inhibitor	ADAM28, ADAMTS5, MMP12, MMP16, MMP2, MMP8		Phase 3
BAX-channel-blocker	5	cytochrome C release inhibitor	BAX		Preclinical
benzamil	4	sodium channel blocker	ASIC1, PKD2L1, SCNN1A, SCNN1B, SCNN1D, SCNN1G, SLC8A1		Phase 2
betamethasone	5	glucocorticoid receptor agonist	NR3C1	corticosteroid-responsive dermatoses	Launched
BIX-02189	5	MEK inhibitor	MAP2K5, MAPK7		Preclinical
BMS-299897	2	gamma secretase inhibitor			Phase 1
BMS-345541	6	IKK inhibitor	CHUK, IKBKB		Preclinical
BMS-387032	5	CDK inhibitor, cell cycle inhibitor, MCL1 inhibitor	CDK2, CDK7, CDK9		Phase 1
brefeldin-a	6	protein synthesis inhibitor	ARF1, CYTH2		Preclinical
bucladesine	3	adenosine receptor agonist, cAMP stimulant	PRKACA	skin ulcer	Launched
bumetanide	5	solute carrier family member inhibitor	CFTR, GPR35, SLC12A1, SLC12A2, SLC12A4, SLC12A5	edema, congestive heart failure	Launched
buparlisib	3	PI3K inhibitor	PIK3CA, PIK3CG		Phase 3
buspirone	6	serotonin receptor agonist	DRD2, HTR1A	generalized anxiety disorder (GAD)	Launched
canertinib	3	EGFR inhibitor	AKT1, EGFR, ERBB2, ERBB4		Phase 3
carvedilol	4	adrenergic receptor antagonist	ADRA1A, ADRA1B, ADRA1D, ADRA2A, ADRA2B, ADRA2C, ADRB1, ADRB2, ADRB3, GJA1, HIF1A, KCNH2, NDUFC2, NPPB, SELE, VCAM1, VEGFA	myocardial infarction, hypertension	Launched
CGK-733	3	ATM kinase inhibitor, ATR kinase inhibitor	ATM, ATR		Preclinical
CGP-53353	5	EGFR inhibitor, PKC inhibitor	EGFR, PRKCB		Preclinical
CGP-60474	5	CDK inhibitor	CDK1, CDK2		Preclinical
CHIR-99021	4	glycogen synthase kinase inhibitor	CDK1, GSK3A, GSK3B, MAPK1		Preclinical
CI-976	4	ACAT inhibitor	ACAT1, CES1		Phase 1
cilomilast	5	phosphodiesterase inhibitor	PDE4A, PDE4B, PDE4D		Phase 3
cilostamide	6	phosphodiesterase inhibitor	PDE3A, PDE3B		Preclinical
cinanserin	6	serotonin receptor antagonist	HTR2A		Preclinical
clofarabine	4	ribonucleotide reductase inhibitor	POLA1, POLD1, POLE, RRM1, RRM2, RRM2B	acute lymphoblastic leukemia (ALL)	Launched
clonidine	6	adrenergic receptor agonist	ADRA1A, ADRA1B, ADRA1D, ADRA2A, ADRA2B, ADRA2C	hypertension, attention-deficit/hyperactivity disorder (ADHD)	Launched
crizotinib	4	ALK tyrosine kinase receptor inhibitor	ALK, MET	non-small cell lung cancer (NSCLC)	Launched
crotamiton	6	antipruritic		scabies	Launched
curcumin	5	cyclooxygenase inhibitor, histone acetyltransferase inhibitor, lipoxygenase inhibitor, NFkB pathway inhibitor	APP, CA1, CA12, CA14, CA2, CA4, CA6, CA9, CYP3A4, DNMT3B, EP300, MMP13, MMP9, NOS2, PTGS1, PTGS2, XDH		Launched
cyclopiazonic-acid	5	ATPase inhibitor	ATP2A1		Preclinical
cyclosporin-a	0	calcineurin inhibitor	PPP3CA	rheumatoid arthritis, psoriasis	Launched
cytochalasin-b	4	microtubule inhibitor	ACTB		Phase 2
dabrafenib	3	RAF inhibitor	BRAF, LIMK1, NEK11, RAF1, SIK1	melanoma	Launched
dacomitinib	4	EGFR inhibitor	EGFR, ERBB2, ERBB4		Phase 3
danoprevir	3	HCV inhibitor			Phase 2
dasatinib	3	Bcr-Abl kinase inhibitor, ephrin inhibitor, KIT inhibitor, PDGFR tyrosine kinase receptor inhibitor, src inhibitor, tyrosine kinase inhibitor	ABL1, ABL2, BLK, EPHA2, FGR, FRK, FYN, HCK, KIT, LCK, LYN, PDGFRB, SRC, SRMS, STAT5B, YES1	chronic myeloid leukemia (CML), acute lymphoblastic leukemia (ALL)	Launched
daunorubicin	2	RNA synthesis inhibitor, topoisomerase inhibitor	TOP2A, TOP2B	acute myeloid leukemia (AML), acute lymphoblastic leukemia (ALL)	Launched
decitabine	5	DNA methyltransferase inhibitor	DNMT1, DNMT3A	myelodysplastic diseases (MDS), anemia, chronic myeloid leukemia (CML)	Launched
dexamethasone	5	glucocorticoid receptor agonist	ANXA1, NOS2, NR0B1, NR3C1, NR3C2	hypercalcemia, rheumatoid arthritis, psoriatic arthritis, osteoarthritis, allergic rhinitis, ulcerative colitis, anemia, multiple sclerosis, enteritis, lupus, dermatitis herpetiformis (DH), nephrotic syndrome, psoriasis	Launched
dextromethorphan	6	glutamate receptor antagonist, sigma receptor agonist	CHRNA2, CHRNA3, CHRNA4, CHRNA7, CHRNB2, CHRNB4, CYBA, CYBB, GRIN3A, NCF1, NCF2, NCF4, OPRD1, OPRK1, OPRM1, PGRMC1, RAC1, RAC2, SIGMAR1, SLC6A2, SLC6A4	cough suppressant	Launched
diflunisal	6	prostanoid receptor antagonist	PTGS1, PTGS2	rheumatoid arthritis, osteoarthritis	Launched
dilazep	2	adenosine reuptake inhibitor	SLC29A1		Launched
diltiazem	4	calcium channel blocker	CACNA1C, CACNA1S, CACNA2D1, CACNG1, HTR3A, KCNA5	hypertension, angina pectoris	Launched
DMSO	4	control vehicle			Preclinical
dopamine	6	dopamine receptor agonist	DBH, DRD1, DRD2, DRD3, DRD4, DRD5, HTR1A, HTR7, SLC6A2, SLC6A3, SLC6A4	ventricular arrhythmias, depression, headache, tremors	Launched
doramapimod	3	p38 MAPK inhibitor	MAPK11, MAPK12, MAPK13, MAPK14		Phase 2
dovitinib	NA	EGFR inhibitor, FGFR inhibitor, FLT3 inhibitor, PDGFR tyrosine kinase receptor inhibitor, VEGFR inhibitor	CSF1R, EGFR, FGFR1, FGFR2, FGFR3, FLT1, FLT3, FLT4, INSR, KDR, KIT, PDGFRA, PDGFRB		Phase 3
doxorubicin	2	topoisomerase inhibitor	TOP2A	acute lymphoblastic leukemia (ALL), acute myeloid leukemia (AML), Wilm's tumor, breast cancer, ovarian cancer, Hodgkin's lymphoma, bladder cancer, multiple myeloma	Launched
emetine	5	protein synthesis inhibitor	RPS2		Phase 2
enalapril	5	angiotensin converting enzyme inhibitor	ACE	hypertension, congestive heart failure, left ventricular systolic dysfunction (LVSD)	Launched
endo-IWR-1	4	PARP inhibitor	TNKS, TNKS2		Preclinical
enoxacin	5	topoisomerase inhibitor	TOP2A	urinary tract infections, gonorrhea	Launched
enzalutamide	3	androgen receptor antagonist	AR	prostate cancer	Launched
enzastaurin	4	PKC inhibitor	AKT1, GSK3B, PRKCA, PRKCB, PRKCD, PRKCG		Phase 3
erlotinib	4	EGFR inhibitor	EGFR, NR1I2	non-small cell lung cancer (NSCLC), pancreatic cancer	Launched
esomeprazole	5	ATPase inhibitor	ATP4A	gastroesophageal reflux disease (GERD), Zollinger-Ellison syndrome, peptic ulcer disease (PUD)	Launched
estradiol	6	estrogen receptor agonist	ESR1, ESR2, GPER1, KCNMA1, NR1I2	contraceptive	Launched
estriol	6	estrogen receptor agonist	ESR1, ESR2	menopause, vaginal atrophy, urinary tract infections	Launched
etoposide	3	topoisomerase inhibitor	TOP2A, TOP2B	non-small cell lung cancer (NSCLC)	Launched
EX-527	6	SIRT inhibitor	SIRT1		Phase 2
fentiazac	4	cyclooxygenase inhibitor	PTGS1, PTGS2	muscle pain, joint pain	Launched
FGIN-1-27	3	inositol monophosphatase inhibitor	TSPO		Preclinical
finasteride	6	5 alpha reductase inhibitor	AKR1D1, SRD5A1, SRD5A2	androgenetic alopecia	Launched
flunarizine	4	calcium channel blocker	CACNA1G, CACNA1H, CACNA1I, CALM1, HRH1	migraine headache, vertigo, peripheral artery disease (PAD)	Launched
fluphenazine	4	dopamine receptor antagonist	CALM1, DRD1, DRD2, DRD5, HRH1, HTR2A, HTR6, HTR7	schizophrenia	Launched
flutamide	5	androgen receptor antagonist	AHR, AR	prostate cancer	Launched
foretinib	1	VEGFR inhibitor	FLT1, FLT4, KDR, MET		Phase 2
forskolin	4	adenylyl cyclase activator	ADCY2, ADCY5, GNAS		Launched
fostamatinib	2	SYK inhibitor	SYK	chronic immune thrombocytopenia (ITP)	Launched
FR-180204	5	MAP kinase inhibitor	MAPK1, MAPK3		Preclinical
fulvestrant	1	estrogen receptor antagonist	ESR1, ESR2, GPER1	breast cancer	Launched
GDC-0879	5	RAF inhibitor	BRAF		Preclinical
gefitinib	4	EGFR inhibitor	EGFR	non-small cell lung cancer (NSCLC)	Launched
geldanamycin	3	HSP inhibitor	HSP90AA1, HSP90AB1		Preclinical
genistein	5	tyrosine kinase inhibitor	CFTR, ESR1, ESR2, ESRRA, ESRRB, ESRRG, NCOA1, NCOA2, PPARG, PTK2B, TOP2A, TRPC5		Phase 2/Phase 3
gestrinone	6	progesterone receptor antagonist	AR, ESR1, PGR	endometriosis	Launched
glycopyrrolate	6	acetylcholine receptor antagonist	CHRM1, CHRM2, CHRM3, CHRM4, CHRM5	peptic ulcer disease (PUD)	Launched
GS-39783	4	GABA receptor modulator	GABBR1		Preclinical
GW-5074	5	RAF inhibitor, leucine rich repeat kinase inhibitor	NTRK1, RAF1		Preclinical
hexachlorophene	4	potassium channel activator	GLUD1, SDHD	gram-positive bacterial infections	Launched
hydrocortisone	5	glucocorticoid receptor agonist		eczema, psoriasis, seborrheic dermatitis, itching	Launched
IB-MECA	2	adenosine receptor agonist	ADORA1, ADORA2A, ADORA2B, ADORA3		Phase 3
ibrutinib	4	Bruton's tyrosine kinase (BTK) inhibitor	BLK, BMX, BTK	chronic lymphocytic leukemia (CLL), mantle cell lymphoma (MCL), Waldenstrom's macroglobulinemia (WM)	Launched
idebenone	4	calcium channel modulator		Alzheimer's disease, Friedreich's ataxia, Leber hereditary optic neuropathy (LHON)	Launched
IKK-2-inhibitor-V	4	IKK inhibitor, NFkB pathway inhibitor	IKBKB		Phase 1
imatinib	4	Bcr-Abl kinase inhibitor, KIT inhibitor, PDGFR tyrosine kinase receptor inhibitor	ABL1, CSF1R, DDR1, KIT, NTRK1, PDGFRA, PDGFRB, RET	chronic myeloid leukemia (CML), acute lymphoblastic leukemia (ALL), myelodysplastic diseases (MDS), aggressive systemic mastocytosis (ASM), hypereosinophilic syndrome (HES), chronic eosinophilic leukemia (CEL), dermatofibrosarcoma protuberans (DFSP), gastrointestinal stromal tumors (GIST)	Launched
indirubin	6	CDK inhibitor, glycogen synthase kinase inhibitor	CDK1, CDK5, GSK3A		Phase 2/Phase 3
iniparib	5	PARP inhibitor	PARP1		Phase 3
ipratropium	NA	acetylcholine receptor antagonist	CHRM1, CHRM2, CHRM3, CHRM4, CHRM5	bronchospasm, chronic obstructive pulmonary disease (COPD), bronchitis, emphysema	Launched
IRL-2500	3	endothelin receptor antagonist	EDNRB		Preclinical
itraconazole	1	cytochrome P450 inhibitor	CYP51A1	onychomycosis, histoplasmosis, blastomycosis, aspergillosis	Launched
JNJ-38877605	5	tyrosine kinase inhibitor	MET		Phase 1
ketotifen	6	histamine receptor agonist, leukotriene receptor antagonist, phosphodiesterase inhibitor	HRH1, PDE4A, PDE4B, PDE4C, PDE4D, PDE7A, PDE7B, PDE8A, PDE8B, PGD	itching	Launched
KU-60019	3	ATM kinase inhibitor	ATM		Preclinical
lapatinib	1	EGFR inhibitor	EGFR, ERBB2	breast cancer	Launched
LE-135	4	retinoid receptor agonist	RARB		Preclinical
lenalidomide	5	anticancer agent	CDH5, CRBN, PTGS2, TNF, TNFSF11	multiple myeloma, mantle cell lymphoma (MCL), myelodysplastic diseases (MDS)	Launched
linifanib	4	PDGFR tyrosine kinase receptor inhibitor, VEGFR inhibitor	CSF1, CSF1R, FLT1, FLT3, FLT4, KDR, KIT, PDGFRB, RET, TEK		Phase 3
linsitinib	NA	IGF-1 inhibitor	IGF1R, INSR, INSRR		Phase 3
lonidamine	6	glucokinase inhibitor	GCK		Launched
loperamide	5	opioid receptor agonist	CACNA1A, CALM1, OPRD1, OPRK1, OPRM1, POMC	diarrhea	Launched
lopinavir	1	HIV protease inhibitor		human immunodeficiency virus (HIV-1)	Launched
losartan	4	angiotensin receptor antagonist	AGTR1	hypertension, diabetic nephropathy	Launched
maprotiline	6	norepinephrine reputake inhibitor, tricyclic antidepressant	ADRA1A, ADRA1B, ADRA1D, ADRA2A, ADRA2B, ADRA2C, CHRM1, CHRM2, CHRM3, CHRM4, CHRM5, DRD2, HRH1, HTR2A, HTR2C, HTR7, SLC6A2	depression, dysthymic disorder	Launched
masitinib	4	KIT inhibitor, PDGFR tyrosine kinase receptor inhibitor, src inhibitor	FGFR3, KIT, PDGFRA, PDGFRB	mastocytoma	Launched
medrysone	6	glucocorticoid receptor agonist	NR3C1	conjunctivitis, episcleritis	Launched
menadione	6	mitochondrial DNA polymerase inhibitor, phosphatase inhibitor	AOX1, BGLAP, F10, F2, F7, F9, GGCX, NQO1, NQO2, PROC, PROS1, PROZ, VKORC1, VKORC1L1	ulcerative colitis, diarrhea, headache, varicose veins, rheumatoid arthritis	Launched
metergoline	5	dopamine receptor agonist, serotonin receptor antagonist	HTR1A, HTR1B, HTR1D, HTR1E, HTR1F, HTR2A, HTR2B, HTR2C, HTR5A, HTR6, HTR7		Launched
methylene-blue	6	guanylyl cyclase inhibitor, nitric oxide production inhibitor	ACHE	methemoglobinemia	Launched
metyrapone	6	cytochrome P450 inhibitor	CYP11B1	adrenal diagnostic agent	Launched
MG-132	3	proteasome inhibitor	PSMB1		Preclinical
MGCD-265	4	VEGFR inhibitor	AXL, MET		Preclinical
mianserin	6	serotonin receptor antagonist	ADRA1A, ADRA1B, ADRA1D, ADRA2A, ADRA2B, ADRA2C, DRD1, DRD2, DRD3, DRD5, HRH1, HRH2, HRH4, HTR1A, HTR1F, HTR2A, HTR2B, HTR2C, HTR6, HTR7, OPRK1, SLC6A2, SLC6A3, SLC6A4	depression	Launched
midodrine	5	adrenergic receptor agonist	ADRA1A, ADRA1B, ADRA1D	hypotension	Launched
mitomycin-c	4	DNA alkylating agent, DNA synthesis inhibitor		pancreatic cancer, gastric adenocarcinoma	Launched
mitoxantrone	1	topoisomerase inhibitor	TOP2A	multiple sclerosis, prostate cancer, acute myeloid leukemia (AML)	Launched
MK-1775	3	WEE1 kinase inhibitor	WEE1		Phase 2
motesanib	5	KIT inhibitor, PDGFR tyrosine kinase receptor inhibitor, VEGFR inhibitor	FLT1, FLT4, KDR, KIT		Phase 3
mycophenolic-acid	5	dehydrogenase inhibitor, inositol monophosphatase inhibitor	IMPDH1, IMPDH2	organ rejection	Launched
naphazoline	6	adrenergic receptor agonist	ADRA1A, ADRA2A	eye irritation	Launched
navitoclax	1	BCL inhibitor	BCL2, BCL2L1, BCL2L2		Phase 2
neratinib	2	EGFR inhibitor	EGFR, ERBB2, KDR		Phase 3
niclosamide	5	DNA replication inhibitor, STAT inhibitor	STAT3	tapeworm	Launched
nifedipine	5	calcium channel blocker	CACNA1C, CACNA1D, CACNA1F, CACNA1H, CACNA1S, CACNA2D1, CACNB2, CALM1, GLRA1, GLRA3, GLRB, KCNA1, KCNA5, NR1I2, TRPM3	vasospastic angina, chronic stable angina	Launched
nilotinib	3	Abl kinase inhibitor, Bcr-Abl kinase inhibitor	ABL1, KIT	chronic myeloid leukemia (CML)	Launched
nintedanib	4	FGFR inhibitor, PDGFR tyrosine kinase receptor inhibitor, VEGFR inhibitor	FGFR1, FGFR2, FGFR3, FGFR4, FLT1, FLT4, KDR, PDGFRA, PDGFRB	idiopathic pulmonary fibrosis (IPF)	Launched
nizatidine	4	histamine receptor antagonist	HRH2	duodenal ulcer disease, erosive esophagitis (EE), ulcerative esophagitis (UE), gastroesophageal reflux disease (GERD)	Launched
norethindrone	6	progesterone receptor agonist	PGR	endometriosis	Launched
NSC-23766	4	Ras GTPase inhibitor			Preclinical
NSC-95397	5	CDC inhibitor	CDC25A, CDC25B		Preclinical
NU-7441	4	DNA dependent protein kinase inhibitor	PRKDC		Preclinical
NVP-TAE684	2	ALK tyrosine kinase receptor inhibitor	ALK, INSR		Preclinical
olaparib	4	PARP inhibitor	PARP1, PARP2	ovarian cancer	Launched
oligomycin-a	1	ATP synthase inhibitor, ATPase inhibitor	ATP5A1		Preclinical
ondansetron	6	serotonin receptor antagonist	HTR1A, HTR1B, HTR3A, HTR3B, HTR4, OPRM1	nausea, vomiting	Launched
orantinib	5	FGFR inhibitor, PDGFR tyrosine kinase receptor inhibitor, VEGFR inhibitor	AURKA, AURKB, EGFR, FGFR1, FGFR2, KDR, PDGFRA, PDGFRB		Phase 3
orteronel	6	androgen biosynthesis inhibitor, androgen receptor antagonist, cytochrome P450 inhibitor	CYP17A1		Phase 3
pazopanib	3	KIT inhibitor, PDGFR tyrosine kinase receptor inhibitor, VEGFR inhibitor	CSF1R, FGF1, FGFR1, FGFR3, FLT1, FLT4, ITK, KDR, KIT, PDGFRA, PDGFRB, SH2B3	renal cell carcinoma (RCC), soft tissue sarcoma (STS)	Launched
PCI-34051	6	HDAC inhibitor	HDAC1, HDAC10, HDAC6, HDAC8		Preclinical
PD-0325901	2	MEK inhibitor	MAP2K1		Phase 2
PD-173074	2	FGFR inhibitor, VEGFR inhibitor	FGFR1, FGFR2, FGFR3, FGFR4, FLT1, FLT4, KDR, PDGFRA, PDGFRB		Preclinical
PD-184352	4	MEK inhibitor	MAP2K1, MAP3K1, MAP3K2		Phase 2
PD-98059	6	MEK inhibitor	AKT1, CHEK1, GSK3B, LCK, MAP2K1, MAPK1, MAPK11, MAPK12, MAPK14, MAPK8, PRKCA, RAF1, ROCK1, RPS6KB1, SGK1		Preclinical
pelitinib	4	EGFR inhibitor	EGFR		Phase 2
perhexiline	5	carnitine palmitoyltransferase inhibitor	CPT1A, CPT2	angina pectoris	Launched
PF-04217903	5	c-Met inhibitor	MET		Phase 1
PF-431396	3	focal adhesion kinase inhibitor	PTK2, PTK2B		Preclinical
PF-562271	3	focal adhesion kinase inhibitor	PTK2, PTK2B		Phase 1
PF-750	6	FAAH inhibitor	FAAH		Preclinical
PHA-665752	4	c-Met inhibitor	MET		Preclinical
phenazone	6	cyclooxygenase inhibitor	PTGS1, PTGS2	pain relief	Launched
phenothiazine	6	dopamine receptor antagonist			Preclinical
phentolamine	6	adrenergic receptor antagonist	ADRA1A, ADRA1B, ADRA1D, ADRA2A, ADRA2B, ADRA2C	pheochromocytoma, hypertension	Launched
phenylbutazone	6	cyclooxygenase inhibitor, prostanoid receptor antagonist	PTGIS, PTGS1, PTGS2		Withdrawn
pifithrin-mu	6	HSP inhibitor	HSPA1A, TP53		Preclinical
piketoprofen	6	cyclooxygenase inhibitor		pain relief	Launched
pinitol	4	gamma secretase inhibitor			Phase 2
piperidolate	6	acetylcholine receptor antagonist	CHRM1	spasms	Launched
piribedil	6	dopamine receptor agonist	ADRA1A, ADRA2A, ADRA2C, DRD2, DRD3, DRD4, HTR1A, HTR2B	Parkinson's Disease, dizziness	Launched
PJ-34	6	PARP inhibitor	EEF2, PARP1, PARP15, PARP3		Preclinical
PLX-4720	4	RAF inhibitor	BRAF, KDR		Preclinical
PP-2	6	src inhibitor	ABL1, LCK, LYN, RIPK2, SRC		Preclinical
practolol	5	adrenergic receptor antagonist	ADRB1		Withdrawn
pregnenolone	6	glutamate receptor modulator	CYP17A1, SULT2B1		Launched
probenecid	5	uricosuric blocker	PANX1, SLC22A11, SLC22A6, SLC22A8, SLCO1C1	hyperuricemia, gout	Launched
pyrazolanthrone	6	JNK inhibitor	MAPK10, MAPK8, MAPK8IP1, MAPK9, TTK		Preclinical
quiflapon	3	leukotriene synthesis inhibitor	ALOX5, ALOX5AP		Phase 2
resveratrol	6	cytochrome P450 inhibitor, SIRT activator	CSNK2A1, NQO2, PTGS1, PTGS2		Launched
ribavirin	4	antiviral	ADK, ENPP1, IMPDH1, IMPDH2, NT5C2	hepatitis C	Launched
rifaximin	1	RNA synthesis inhibitor	NR1I2	diarrhea, irritable bowel syndrome, hepatic encephalopathy (HE)	Launched
rilmenidine	6	adrenergic receptor agonist, imidazoline receptor agonist	ADRA2A	hypertension	Launched
RITA	5	MDM inhibitor	MDM2		Preclinical
ritodrine	4	adrenergic receptor agonist	ADRB2	premature labor	Launched
rolipram	6	phosphodiesterase inhibitor			Phase 3
roscovitine	5	CDK inhibitor	CDK2, CDK9		Phase 2
rosiglitazone	5	insulin sensitizer, PPAR receptor agonist	ACSL4, FFAR1, PPARG, TRPC5, TRPM3		Withdrawn
rucaparib	6	PARP inhibitor	PARP1, PARP2		Phase 3
ruxolitinib	5	JAK inhibitor	JAK1, JAK2, JAK3, TYK2	myelofibrosis, polycythemia vera	Launched
saquinavir	2	HIV protease inhibitor	CYP3A4	human immunodeficiency virus (HIV-1)	Launched
saracatinib	3	src inhibitor	ABL1, LCK, SRC, YES1		Phase 2/Phase 3
SB-203580	5	p38 MAPK inhibitor	AKT1, ALOX5, CHEK1, CYP2D6, CYP3A4, GAK, GSK3B, LCK, MAPK1, MAPK10, MAPK11, MAPK12, MAPK14, MAPK8, MAPK9, PRKCA, RAF1, RIPK2, ROCK1, RPS6KB1, SGK1, SRC, TNF		Preclinical
SB-216763	6	glycogen synthase kinase inhibitor	CCNA2, CDK2, GSK3A, GSK3B		Preclinical
SB-525334	6	TGF beta receptor inhibitor	TGFBR1		Preclinical
SB-590885	NA	RAF inhibitor	BRAF		Preclinical
selumetinib	4	MEK inhibitor	MAP2K1		Phase 3
serdemetan	6	MDM inhibitor	MDM2		Phase 1
SGX523	5	hepatocyte growth factor receptor inhibitor	MET		Phase 1
simvastatin	4	HMGCR inhibitor	HMGCR, ITGB2	hypercholesterolemia, coronary heart disease, myocardial infarction, stroke, hyperlipidemia	Launched
sirolimus	2	mTOR inhibitor	FGF2, FKBP1A, MTOR	organ rejection, lymphangioleiomyomatosis	Launched
SKF-86002	6	p38 MAPK inhibitor	ALOX5, MAPK14		Preclinical
SKI-II	5	sphingosine kinase inhibitor	SPHK1		Preclinical
SN-38	5	topoisomerase inhibitor	TOP1	colorectal cancer	Launched
sorafenib	4	FLT3 inhibitor, KIT inhibitor, PDGFR tyrosine kinase receptor inhibitor, RAF inhibitor, RET tyrosine kinase inhibitor, VEGFR inhibitor	BRAF, DDR2, FGFR1, FLT1, FLT3, FLT4, KDR, KIT, PDGFRB, RAF1, RET	renal cell carcinoma (RCC), thyroid cancer, hepatocellular carcinoma (HCC)	Launched
sulforaphane	5	anticancer agent, aryl hydrocarbon receptor antagonist	NFE2L2		Phase 2
sunitinib	5	FLT3 inhibitor, KIT inhibitor, PDGFR tyrosine kinase receptor inhibitor, RET tyrosine kinase inhibitor, VEGFR inhibitor	CSF1R, FGFR1, FLT1, FLT3, FLT4, KDR, KIT, PDGFRA, PDGFRB, RET	gastrointestinal stromal tumors (GIST), renal cell carcinoma (RCC), neuroendocrine tumors of pancreatic origin (PNET)	Launched
suprofen	5	cyclooxygenase inhibitor	PTGS1, PTGS2		Withdrawn
tacrolimus	3	calcineurin inhibitor	FKBP1A	organ rejection	Launched
TAK-715	4	p38 MAPK inhibitor	MAPK14		Phase 2
tamoxifen	5	estrogen receptor antagonist, selective estrogen receptor modulator (SERM)	EBP, ESR1, ESR2, GPER1, PRKCA, PRKCB, PRKCD, PRKCE, PRKCG, PRKCI, PRKCQ, PRKCZ	breast cancer	Launched
teniposide	3	topoisomerase inhibitor	TOP2A, TOP2B	acute lymphoblastic leukemia (ALL)	Launched
teroxirone	5	DNA inhibitor			Phase 1
tetrabenazine	6	vesicular monoamine transporter inhibitor	DRD2, SLC18A1, SLC18A2	cholera, Huntington's disease	Launched
TG-101348	2	FLT3 inhibitor, JAK inhibitor	BRD4, JAK1, JAK2, JAK3, TYK2		Phase 3
TGX-221	6	PI3K inhibitor	PIK3CB, PIK3CD		Preclinical
thioridazine	5	dopamine receptor antagonist	ADRA1A, ADRA1B, DRD1, DRD2, DRD3, DRD4, DRD5, HRH1, HTR1A, HTR2A, HTR2C, HTR6, HTR7, KCNH2		Withdrawn
tivantinib	6	tyrosine kinase inhibitor	MET		Phase 3
tivozanib	4	VEGFR inhibitor	FLT1, FLT4, KDR, KIT, PDGFRA, PDGFRB		Phase 3
tolazamide	5	ATP channel blocker	ABCC8, KCNJ1, KCNJ10, KCNJ11	diabetes mellitus	Launched
torasemide	5	electrolyte reabsorption inhibitor, thromboxane receptor antagonist	SLC12A1	edema, congestive heart failure, hypertension	Launched
tozasertib	3	Aurora kinase inhibitor, Bcr-Abl kinase inhibitor, FLT3 inhibitor, JAK inhibitor	AURKA, AURKB, AURKC, LCK		Phase 2
TPCA-1	5	IKK inhibitor	IKBKB		Preclinical
trametinib	4	MEK inhibitor	MAP2K1, MAP2K2	melanoma	Launched
tretinoin	5	retinoid receptor agonist, retinoid receptor ligand	ALDH1A1, ALDH1A2, GPRC5A, NR0B1, NR2C2, PPARD, RARA, RARB, RARG, RARRES1, RORB, RORC, RXRB, RXRG	acute promyelocytic leukemia (APL)	Launched
trichostatin-a	6	HDAC inhibitor	HDAC1, HDAC10, HDAC2, HDAC3, HDAC4, HDAC5, HDAC6, HDAC7, HDAC8, HDAC9		Preclinical
triclosan	6	antibacterial agent	DNMT1		Launched
trifluoperazine	5	dopamine receptor antagonist	ADRA1A, CALM1, CALY, DRD2, DRD4, HRH1, HTR2A, HTR2C, S100A4, TNNC1	schizophrenia	Launched
troglitazone	3	insulin sensitizer, PPAR receptor agonist	ACSL4, ESRRA, ESRRG, PPARG, SERPINE1, SLC29A1, TRPM3		Withdrawn
TWS-119	5	glycogen synthase kinase inhibitor	GSK3B, JUN, MYC		Preclinical
tyrphostin-AG-1478	6	EGFR inhibitor	EGFR, MAPK14		Preclinical
valproic-acid	6	HDAC inhibitor	ABAT, ACADSB, ALDH5A1, HDAC1, HDAC2, HDAC9, OGDH, SCN10A, SCN11A, SCN1A, SCN1B, SCN2A, SCN2B, SCN3A, SCN3B, SCN4A, SCN4B, SCN5A, SCN7A, SCN8A, SCN9A	seizures	Launched
veliparib	5	PARP inhibitor	PARP1, PARP2		Phase 3
vemurafenib	4	RAF inhibitor	BRAF, RAF1	melanoma	Launched
verapamil	4	calcium channel blocker	CACNA1A, CACNA1B, CACNA1C, CACNA1D, CACNA1F, CACNA1G, CACNA1I, CACNA1S, CACNB1, CACNB2, CACNB3, CACNB4, CYP3A4, KCNA10, KCNA7, KCNH2, KCNJ11, NALCN, SCN5A, SLC29A4, SLC6A4	hypertension	Launched
voreloxin	3	topoisomerase inhibitor	TOP2A		Phase 3
vorinostat	5	HDAC inhibitor	HDAC1, HDAC10, HDAC11, HDAC2, HDAC3, HDAC5, HDAC6, HDAC8, HDAC9	cutaneous T-cell lymphoma (CTCL)	Launched
VX-745	3	p38 MAPK inhibitor	MAPK11, MAPK12, MAPK14		Phase 2
XAV-939	6	tankyrase inhibitor	TNKS, TNKS2		Preclinical
Y-39983	5	rho associated kinase inhibitor	ROCK1, ROCK2		Phase 2
YM-201636	3	PI3K inhibitor			Preclinical
ZM-336372	5	RAF inhibitor	BRAF, LCK, MAPK14, RAF1		Preclinical
ZM-447439	3	Aurora kinase inhibitor	AURKA, AURKB		Preclinical
zuclopenthixol	5	dopamine receptor antagonist	ADRA1A, ADRA2A, DRD1, DRD2, DRD5, HRH1, HTR2A	schizophrenia, bipolar disorder	Launched
