# Supplementary material for: A Pathway-Based Genomic Approach to Identify Medications: Application to Alcohol Use Disorder
Source: Brain Sci. 2019 Dec 16;9(12):381. doi: 10.3390/brainsci9120381 (PMC6956180; doi:10.3390/brainsci9120381)
Supplement: Supplementary file 1 [file brainsci-09-00381-s001.zip › TableS5_pathway_reversal_drugs_CMap.csv]

Drug	BBB_score	MOA	Target	Indication	Phase
bezafibrate	5	PPAR receptor agonist	PPARA, PPARD, PPARG	cholesterol	Launched
cefalonium	4	bacterial cell wall synthesis inhibitor		gram-positive bacterial infections	Launched
chlorpromazine	5	dopamine receptor antagonist	ADRA1A, ADRA1B, ADRA1D, ADRA2A, ADRA2B, ADRA2C, CALM1, CHRM1, CHRM3, DRD1, DRD2, DRD3, DRD4, DRD5, HRH1, HRH4, HTR1A, HTR2A, HTR2B, HTR2C, HTR6, HTR7, KCNH2, ORM1, ORM2, SMPD1, TRPC5	schizophrenia, nausea, vomiting, acute intermittent porphyria (AIP), tetanus	Launched
cyclizine	6	histamine receptor modulator	HRH1, SULT1E1	nausea, vomiting, vertigo, motion sickness	Launched
cytochalasin-b	4	microtubule inhibitor	ACTB		Phase 2
digitoxigenin	6	ATPase inhibitor	ATP1A1		Preclinical
digoxigenin	5	steroid			Preclinical
dobutamine	4	adrenergic receptor agonist	ADRB1, ADRB2	congestive heart failure	Launched
etifenin	5	renal function diagnostic agent			Preclinical
fulvestrant	1	estrogen receptor antagonist	ESR1, ESR2, GPER1	breast cancer	Launched
geldanamycin	3	HSP inhibitor	HSP90AA1, HSP90AB1		Preclinical
genistein	5	tyrosine kinase inhibitor	CFTR, ESR1, ESR2, ESRRA, ESRRB, ESRRG, NCOA1, NCOA2, PPARG, PTK2B, TOP2A, TRPC5		Phase 2/Phase 3
iloprost	5	platelet aggregation inhibitor, prostanoid receptor agonist	PDE4A, PDE4B, PDE4C, PDE4D, PLAT, PTGDR, PTGER1, PTGER2, PTGER3, PTGER4, PTGFR, PTGIR, TBXA2R	pulmonary arterial hypertension (PAH)	Launched
irinotecan	3	topoisomerase inhibitor	TOP1, TOP1MT	colorectal cancer	Launched
LY294002	6	mTOR inhibitor, PI3K inhibitor, DNA dependent protein kinase inhibitor, phosphodiesterase inhibitor, PLK inhibitor	AKT1, CHEK1, GSK3B, LCK, MAPK1, MAPK11, MAPK12, MAPK14, MAPK8, MTOR, PIK3CA, PIK3CB, PIK3CD, PIK3CG, PLK1, PRKCA, PRKDC, ROCK1, RPS6KB1, SGK1		Preclinical
mebendazole	5	tubulin polymerization inhibitor	TUBA1A, TUBB, TUBB4B	pinworm, whipworm, hookworm, ascariasis	Launched
mepenzolate	6	acetylcholine receptor antagonist	CHRM1, CHRM3	peptic ulcer disease (PUD)	Launched
MG-132	3	proteasome inhibitor	PSMB1		Preclinical
mycophenolic-acid	5	dehydrogenase inhibitor, inositol monophosphatase inhibitor	IMPDH1, IMPDH2	organ rejection	Launched
pioglitazone	5	insulin sensitizer, PPAR receptor agonist	PPARG, TRPM3	diabetes mellitus	Launched
pirinixic-acid	5	PPAR receptor agonist	PPARA		Preclinical
proxyphylline	5			asthma	Launched
pyrvinium	4	androgen receptor antagonist			Launched
selegiline	6	monoamine oxidase inhibitor	MAOA, MAOB	Parkinson's Disease	Launched
sirolimus	2	mTOR inhibitor	FGF2, FKBP1A, MTOR	organ rejection, lymphangioleiomyomatosis	Launched
sulindac	5	cyclooxygenase inhibitor	AKR1B1, MAPK3, PPARD, PTGDR2, PTGS1, PTGS2	osteoarthritis, rheumatoid arthritis, ankylosing spondylitis	Launched
tanespimycin	2	HSP inhibitor	HSP90AA1		Phase 3
trichostatin-a	6	HDAC inhibitor	HDAC1, HDAC10, HDAC2, HDAC3, HDAC4, HDAC5, HDAC6, HDAC7, HDAC8, HDAC9		Preclinical
5109870	NA	NA	NA	NA	NA
5182598	NA	NA	NA	NA	NA
5252917	NA	NA	NA	NA	NA
MG-262	NA	NA	NA	NA	NA
